# Supplementary material for: Mapping of Major Fusarium Head Blight Resistance from Canadian Wheat cv. AAC Tenacious
Source: Int J Mol Sci. 2020 Jun 24;21(12):4497. doi: 10.3390/ijms21124497 (PMC7350018; doi:10.3390/ijms21124497)
Supplement: Supplementary file 1 [file ijms-21-04497-s001.zip]

Archive with 7 entries (7 files):
- Supplementary Table S1.docx
- Supplementary Table S2.docx
- Supplementary Table S3.docx
- Supplementary Table S4.docx
- Supplementary Table S5.xlsx
- Supplementary Table S6.xlsx
- Supplementary Table S7.xlsx
