# Supplementary material for: Mapping of Major Fusarium Head Blight Resistance from Canadian Wheat cv. AAC Tenacious
Source: Int J Mol Sci. 2020 Jun 24;21(12):4497. doi: 10.3390/ijms21124497 (PMC7350018; doi:10.3390/ijms21124497)
Supplement: Supplementary file 1 [file ijms-21-04497-s001.zip › Supplementary Table S5.xlsx]

## Sheet: Linkage map
AAC Innova x AAC Tenacious					Cavanagh et al. 2013			Li et al. 2015			Wang et al. 2014			Yu et al. 2014			Wen et al. 2017_Con.Map			Wen et al. 2017_Integ.Map
LG	MkLab	MkPos	ChrLab (Recal.)	MkPos (Recal.)	Mapped	ChrLab	MkPos	Mapped	ChrLab	MkPos	Mapped	ChrLab	MkPos	Mapped	ChrLab	MkPos	Mapped	ChrLab	MkPos	Mapped	ChrLab	MkPos
1A	CAP12_c3074_192	0	1A	0							+ +	1A	59.73				+ +	1A	4.2945	+ +	1A	22.23
1A	tplb0062i18_102	1.07543	1A	1.07543													+ +	1A	4.1662	+ +	1A	22.1
1A	BS00059424_51	1.07543	1A	1.07543							+ +	1A	42.4				+ +	1A	4.2945	+ +	1A	22.23
1A	BS00014831_51	1.07543	1A	1.07543													+ +	1A	2.3909	+ +	1A	18.05
1A	BobWhite_c31470_532	1.07543	1A	1.07543							+ +	1A	51.66							+ +	1A	18.05
1A	Tdurum_contig42405_197	1.07543	1A	1.07543							+ +	1A	42.4				+ +	6A	26.0571	+ +	1A	14.69
1A	BS00059422_51	1.07543	1A	1.07543							+ +	1A	60.93				+ +	1A	4.2945	+ +	1A	22.62
1A	TA001286-0611-w	1.07543	1A	1.07543							+ +	1A	62.23				+ +	1A	4.2945	+ +	1A	24.33
1A	Excalibur_c35316_154	1.07543	1A	1.07543							+ +	1A	51.48				+ +	1A	2.591	+ +	1A	20.78
1A	BS00047515_51	1.07543	1A	1.07543							+ +	1D	321.32							+ +	1A	18.55
1A	BS00026456_51	1.07543	1A	1.07543							+ +	1A	51.66				+ +	1A	2.3909	+ +	1A	18.05
1A	BobWhite_c4246_367	1.07543	1A	1.07543													+ +	1A	2.3909	+ +	1A	18.05
1A	Excalibur_c11258_1700	1.07543	1A	1.07543							+ +	1A	51.66				+ +	1A	2.3909	+ +	1A	18.05
1A	RAC875_c30399_406	2.21849	1A	2.21849
1A	BS00058612_51	2.21849	1A	2.21849							+ +	1D	8.88							+ +	1D	13.69
1A	GENE-1118_58	2.75615	1A	2.75615							+ +	1A	78.24				+ +	1A	4.2945	+ +	1A	22.23
1A	Kukri_c22349_754	3.29671	1A	3.29671							+ +	1A	78.24				+ +	1A	4.2945	+ +	1A	22.23
1A	Kukri_rep_c102231_265	3.29671	1A	3.29671							+ +	1A	78.24				+ +	1A	4.2945	+ +	1A	22.23
1A	Excalibur_c2868_451	3.29671	1A	3.29671													+ +	1A	4.2945	+ +	1A	22.23
1A	IAAV8297	9.8271	1A	9.8271							+ +	1A	89.89							+ +	1A	32.72
1A	Kukri_c1977_1940	9.8271	1A	9.8271							+ +	1A	88.66							+ +	1A	32.03
1A	IAAV7479	9.8271	1A	9.8271							+ +	1A	89.89							+ +	1A	39.32
1A	wsnp_Ex_c5469_9654931	9.8271	1A	9.8271	+ +	1A	0													+ +	1A	6.62
1A	Excalibur_c9676_163	9.8271	1A	9.8271							+ +	1A	89.89							+ +	1A	35.28
1A	BS00076278_51	9.8271	1A	9.8271							+ +	1A	89.89							+ +	1A	32.72
1A	BobWhite_c39996_85	9.8271	1A	9.8271							+ +	1A	84.44							+ +	1A	35.28
1A	tplb0053o08_2004	9.8271	1A	9.8271							+ +	1A	89.89							+ +	1A	32.72
1A	BS00022943_51	9.8271	1A	9.8271							+ +	1A	91.64							+ +	1A	40.18
1A	BS00074511_51	9.8271	1A	9.8271							+ +	1A	95.68							+ +	1A	43.23
1A	GENE-4120_155	9.8271	1A	9.8271							+ +	1A	84.44							+ +	1A	30.93
1A	Kukri_c24962_123	9.8271	1A	9.8271							+ +	1A	89.89							+ +	1A	39.32
1A	BS00010128_51	9.8271	1A	9.8271							+ +	1A	83.59							+ +	1A	35.78
1A	RAC875_rep_c101110_563	9.8271	1A	9.8271							+ +	1A	89.89							+ +	1A	39.32
1A	RAC875_rep_c101110_474	9.8271	1A	9.8271							+ +	1A	89.89							+ +	1A	39.32
1A	Jagger_c6846_109	9.8271	1A	9.8271							+ +	1A	89.89							+ +	1A	39.32
1A	Kukri_c32052_171	9.8271	1A	9.8271							+ +	1A	84.44							+ +	1A	30.93
1A	BobWhite_c39996_126	9.8271	1A	9.8271							+ +	1A	84.44							+ +	1A	35.28
1A	BS00025755_51	9.8271	1A	9.8271							+ +	1A	89.29				+ +	1D	7.9296	+ +	1A	32.52
1A	BS00069278_51	9.8271	1A	9.8271							+ +	1A	89.89							+ +	1A	39.32
1A	Excalibur_c71158_54	10.3796	1A	10.3796							+ +	1A	83.59							+ +	1A	33.22
1A	wsnp_Ku_c183_358844	10.3796	1A	10.3796	+ +	1A	0.703462	+ +	1A	169.8	+ +	1A	83.59							+ +	1A	33.48
1A	wsnp_Ex_c57982_59470152	10.3796	1A	10.3796	+ +	1A	0.703462	+ +	1A	169.8	+ +	1A	83.59							+ +	1A	33.48
1A	Kukri_c29150_143	10.9291	1A	10.9291							+ +	1A	89.89							+ +	1A	39.32
1A	BS00109985_51	10.9291	1A	10.9291
1A	wsnp_Ex_c5469_9655281	10.9291	1A	10.9291	+ +	1A	10.4607				+ +	1A	91.64							+ +	1A	40.18
1A	Tdurum_contig46413_680	10.9291	1A	10.9291							+ +	1A	89.29							+ +	1A	32.52
1A	Kukri_c29655_239	10.9291	1A	10.9291							+ +	1A	95.68							+ +	1A	43.23
1A	Excalibur_c82557_201	10.9291	1A	10.9291							+ +	1A	83.59							+ +	1A	30.65
1A	RAC875_c18640_821	10.9291	1A	10.9291							+ +	1A	89.89							+ +	1A	32.72
1A	Excalibur_c5139_198	10.9291	1A	10.9291							+ +	1A	83.59							+ +	1A	35.78
1A	BS00010039_51	10.9291	1A	10.9291							+ +	1D	35.05							+ +	1A	34.27
1A	Excalibur_c1358_794	10.9291	1A	10.9291							+ +	1D	35.05							+ +	1A	46.44
1A	Kukri_c7393_851	12.6842	1A	12.6842							+ +	1A	89.89							+ +	1A	39.32
1A	Excalibur_c26496_352	14.4393	1A	14.4393							+ +	1A	108.79							+ +	1A	54.28
1A	CAP8_c2448_355	14.4393	1A	14.4393							+ +	1A	89.89							+ +	1A	39.32
1A	Excalibur_c9196_313	14.4393	1A	14.4393							+ +	1A	89.89							+ +	1A	39.32
1A	Tdurum_contig43943_1165	14.4393	1A	14.4393							+ +	1A	89.89							+ +	1A	39.32
1A	RAC875_c57939_78	14.4393	1A	14.4393							+ +	1A	95.68							+ +	1A	36.28
1A	RAC875_c97040_104	14.4393	1A	14.4393							+ +	1A	90.01							+ +	1A	39.65
1A	CAP11_c2581_302	14.4393	1A	14.4393							+ +	1A	89.89							+ +	1A	37.79
1A	Excalibur_c29380_255	14.4393	1A	14.4393																+ +	1A	39.32
1A	Tdurum_contig43943_56	14.4393	1A	14.4393							+ +	1A	89.89							+ +	1A	37.79
1A	RAC875_c57939_175	14.4393	1A	14.4393							+ +	1A	95.68							+ +	1A	43.23
1A	RAC875_c5831_1486	14.4393	1A	14.4393							+ +	1A	89.89							+ +	1A	39.32
1A	RAC875_c34888_65	17.1301	1A	17.1301							+ +	1A	107.14				+ +	1A	13.7661	+ +	1A	60.75
1A	BS00110709_51	17.1301	1A	17.1301							+ +	1A	89.89				+ +	1A	13.6327	+ +	1A	60.43
1A	BS00022270_51	17.1301	1A	17.1301							+ +	1A	109.32				+ +	1A	13.6327	+ +	1A	60.43
1A	BobWhite_c6558_234	17.1301	1A	17.1301							+ +	1A	107.74				+ +	1A	13.7661	+ +	1A	48.95
1A	RAC875_c22821_542	17.1301	1A	17.1301							+ +	1D	46.92				+ +	1A	10.7235	+ +	1A	54.28
1A	RFL_Contig1703_695	17.1301	1A	17.1301							+ +	1A	117.68				+ +	1A	14.3972	+ +	1A	62.27
1A	BS00103478_51	17.6648	1A	17.6648							+ +	1A	110.09							+ +	1A	56.66
1A	Ku_c4823_673	17.6648	1A	17.6648							+ +	1A	109.32							+ +	1A	56.37
1A	Jagger_rep_c10343_173	17.6648	1A	17.6648							+ +	1A	111.64				+ +	1A	12.0113	+ +	1A	56.98
1A	BS00023485_51	17.6648	1A	17.6648
1A	Excalibur_c25175_512	17.6648	1A	17.6648							+ +	1A	110.09							+ +	1A	56.66
1A	Tdurum_contig42479_3800	17.6648	1A	17.6648							+ +	1A	117.68				+ +	1A	13.0324	+ +	1A	59.83
1A	IACX11001	17.6648	1A	17.6648							+ +	1A	117.68				+ +	1A	13.4275	+ +	1A	61.75
1A	Ex_c4876_1221	17.6648	1A	17.6648							+ +	1A	95.68				+ +	1A	13.0324	+ +	1A	61.75
1A	Kukri_c4126_240	17.6648	1A	17.6648							+ +	1A	95.68				+ +	1A	13.4685	+ +	1A	60.27
1A	wsnp_JD_c7522_8606553	17.6648	1A	17.6648	+ +	1A	12.4409	+ +	1A	172.6	+ +	1A	117.68							+ +	1A	65.31
1A	Kukri_c2121_2345	17.6648	1A	17.6648							+ +	1A	117.68							+ +	1A	61.75
1A	wsnp_Ex_c7965_13520238	17.6648	1A	17.6648	+ +	1A	26.4905	+ +	1A	176.4	+ +	1A	110.09							+ +	1A	62.13
1A	Kukri_c2121_1334	17.6648	1A	17.6648							+ +	1A	117.68							+ +	1A	65.31
1A	IACX9458	17.6648	1A	17.6648							+ +	1A	110.09				+ +	1A	11.8882	+ +	1A	56.66
1A	BS00081682_51	21.2001	1A	21.2001							+ +	1A	114.35				+ +	1A	12.0113	+ +	1A	57.73
1A	Tdurum_contig83113_134	26.5181	1A	26.5181							+ +	1A	117.68							+ +	1A	62.27
1A	BS00098484_51	26.5181	1A	26.5181							+ +	1B	195.12							+ +	1B	154.59
1A	Excalibur_c20777_428	27.0558	1A	27.0558							+ +	1A	126.17							+ +	1A	64.8
1A	tplb0036l23_696	27.5905	1A	27.5905							+ +	1A	133.75							+ +	1A	68.32
1A	BS00110358_51	27.5905	1A	27.5905							+ +	1A	131.74							+ +	1A	67.67
1A	BobWhite_c1890_712	27.5905	1A	27.5905							+ +	1A	133.63							+ +	1A	69.75
1A	CAP7_c1645_359	27.5905	1A	27.5905							+ +	1A	134.22							+ +	1A	68.98
1A	Tdurum_contig29484_628	27.5905	1A	27.5905							+ +	1A	133.63							+ +	1A	68.28
1A	RFL_Contig1118_1073	27.5905	1A	27.5905							+ +	1A	133.75							+ +	1A	68.32
1A	BS00064536_51	27.5905	1A	27.5905							+ +	1A	134.22							+ +	1A	68.48
1A	BS00003761_51	27.5905	1A	27.5905							+ +	1A	133.63							+ +	1A	68.28
1A	BS00003802_51	27.5905	1A	27.5905							+ +	1A	133.63				+ +	1B	8.152	+ +	1A	68.28
1A	Tdurum_contig61492_684	27.5905	1A	27.5905							+ +	1A	133.63							+ +	1A	68.28
1A	RAC875_c54245_88	27.5905	1A	27.5905							+ +	1A	133.63							+ +	1A	68.28
1A	Tdurum_contig61492_458	27.5905	1A	27.5905							+ +	1A	133.63							+ +	1A	68.28
1A	RAC875_c85031_525	27.5905	1A	27.5905							+ +	1A	134.22							+ +	1A	68.98
1A	wsnp_BF200531A_Ta_2_1	27.5905	1A	27.5905	+ +	1A	28.2101	+ +	1A	175.5	+ +	1A	134.22				+ +	1A	16.3315	+ +	1A	66.67
1A	BS00077492_51	27.5905	1A	27.5905							+ +	1A	117.68							+ +	1A	58.81
1A	BS00012052_51	27.5905	1A	27.5905							+ +	1A	134.22							+ +	1A	68.48
1A	Excalibur_c3941_537	49.936	1A	49.936							+ +	1A	151.14				+ +	1A	18.2607	+ +	1A	82.66
1A	Ex_c3941_906	50.4795	1A	50.4795							+ +	1A	151.14				+ +	1A	18.2607	+ +	1A	82.66
1A	TA006139-0953	54.7912	1A	54.7912							+ +	1A	160.39				+ +	1A	19.7538	+ +	1A	86.75
1A	RAC875_c8245_272	54.7912	1A	54.7912							+ +	1A	160.39				+ +	1A	19.7538	+ +	1A	86.75
1A	wsnp_Ex_c5323_9409407	54.7912	1A	54.7912	+ +	1A	35.8244				+ +	1A	160.39				+ +	1A	19.7538	+ +	1A	86.41
1A	wsnp_Ex_c5323_9408829	55.3318	1A	55.3318	+ +	1A	35.8244	+ +	1A	153.4	+ +	1A	157.77				+ +	1A	19.7538	+ +	1A	85.57
1A	Kukri_c7436_2259	55.3318	1A	55.3318							+ +	1A	157.77				+ +	1A	19.7538	+ +	1A	85.57
1A	RAC875_c16820_419	55.8905	1A	55.8905							+ +	1A	159.96				+ +	1A	20.5132	+ +	1A	88.86
1A	GENE-0509_639	56.4491	1A	56.4491							+ +	1A	162.26				+ +	1A	20.5132	+ +	1A	88.86
1A	RAC875_c14926_589	56.4491	1A	56.4491							+ +	1A	162.38				+ +	1A	20.5132	+ +	1A	89.91
1A	BobWhite_c48591_394	56.4491	1A	56.4491							+ +	1A	162.26				+ +	1A	22.0781	+ +	1A	88.86
1A	Kukri_c13136_1363	56.4491	1A	56.4491							+ +	1A	162.26							+ +	1A	88.86
1A	Tdurum_contig8382_300	56.9868	1A	56.9868							+ +	1A	178.88				+ +	1A	22.74	+ +	1A	92.58
1A	BobWhite_c23763_350	58.068	1A	58.068													+ +	1B	8.152	+ +	1A	88.86
1A	Excalibur_c7026_2635	58.068	1A	58.068							+ +	1A	162.26				+ +	1A	22.0781	+ +	1A	88.86
1A	Kukri_rep_c102900_1715	58.6028	1A	58.6028							+ +	1A	167.91				+ +	1A	22.0781	+ +	1A	93.34
1A	Kukri_c31964_109	58.6028	1A	58.6028							+ +	1A	173.23				+ +	1A	22.74	+ +	1A	98.74
1A	IAAV5252	58.6028	1A	58.6028							+ +	1A	165.56				+ +	1A	22.74	+ +	1A	92.58
1A	Kukri_c31964_56	58.6028	1A	58.6028							+ +	1A	178.88				+ +	1A	22.74	+ +	1A	92.58
1A	Tdurum_contig13946_241	59.7019	1A	59.7019							+ +	1A	175.43				+ +	1A	25.8339	+ +	1A	99.45
1A	Excalibur_rep_c85213_146	59.7019	1A	59.7019													+ +	1A	25.054	+ +	1A	102.89
1A	wsnp_Ex_c31983_40709607	59.7019	1A	59.7019	+ +	1A	42.9372	+ +	1A	140.5	+ +	1A	174.13				+ +	1A	24.8693	+ +	1A	99.03
1A	Ra_c22663_367	59.7019	1A	59.7019							+ +	1A	181.6				+ +	1A	23.0889	+ +	1A	102.89
1A	Kukri_c46010_146	59.7019	1A	59.7019							+ +	1A	174.13				+ +	1A	24.8693	+ +	1A	99.03
1A	Kukri_c82555_88	59.7019	1A	59.7019							+ +	1A	175.43				+ +	1A	26.1623	+ +	1A	104.29
1A	Tdurum_contig77289_179	59.7019	1A	59.7019							+ +	1A	175.43				+ +	1A	25.8339	+ +	1A	103.97
1A	IACX1465	59.7019	1A	59.7019							+ +	1A	182.57				+ +	1A	26.1007	+ +	1A	104.23
1A	Ku_c44068_601	60.2669	1A	60.2669							+ +	1A	178.82							+ +	1A	101.59
1A	wsnp_Ku_c34659_43981982	60.8104	1A	60.8104	+ +	1A	45.1974	+ +	1A	139.7	+ +	1A	177.29							+ +	1A	101.1
1A	Tdurum_contig9199_714	64.0759	1A	64.0759													+ +	1A	28.2403	+ +	1A	109.1
1A	Excalibur_rep_c114535_55	64.6409	1A	64.6409							+ +	1A	178.82				+ +	1A	27.6913	+ +	1A	108.55
1A	Tdurum_contig47183_205	65.2091	1A	65.2091							+ +	1A	195.09				+ +	1A	28.5738	+ +	1A	106.34
1A	Ku_c11769_252	65.2091	1A	65.2091							+ +	1A	178.82				+ +	1A	27.6913	+ +	1A	108.55
1A	IAAV8987	65.2091	1A	65.2091																+ +	1A	108.24
1A	Ra_c27593_460	65.7586	1A	65.7586							+ +	1A	202.05				+ +	1A	28.2865	+ +	1A	109.15
1A	RAC875_c11899_366	67.9458	1A	67.9458							+ +	1A	216.46				+ +	1A	29.5897	+ +	1A	115.65
1A	IACX6344	68.5013	1A	68.5013							+ +	1A	216.46				+ +	1A	29.7334	+ +	1A	117.66
1A	BS00086680_51	69.0632	1A	69.0632							+ +	1A	218.57				+ +	1A	31.4573	+ +	1A	119.48
1A	CAP7_c3269_236	69.6008	1A	69.6008							+ +	1A	219.53				+ +	1A	32.6169	+ +	1A	129.88
1A	BS00065146_51	69.6008	1A	69.6008							+ +	1A	216.46				+ +	1A	39.2717	+ +	1A	144.83
1A	IAAV7131	69.6008	1A	69.6008							+ +	1A	219.53				+ +	1A	40.5749	+ +	1A	146.36
1A	Ex_c12763_662	69.6008	1A	69.6008							+ +	1A	219.53				+ +	1A	40.0054	+ +	1A	145.79
1A	RAC875_c10400_791	69.6008	1A	69.6008							+ +	1A	216.46				+ +	1A	39.2717	+ +	1A	144.83
1A	wsnp_Ra_c6182_10833256	69.6008	1A	69.6008	+ +	1A	69.6297				+ +	1A	219.53				+ +	1A	39.2717	+ +	1A	143.76
1A	wsnp_Ex_c4605_8239915	69.6008	1A	69.6008	+ +	1A	70.6979				+ +	1A	216.46				+ +	1A	39.2717	+ +	1A	144.83
1A	wsnp_Ex_c43454_49770425	69.6008	1A	69.6008	+ +	1A	62.3866				+ +	1A	219.38				+ +	1A	41.0367	+ +	1A	141.6
1A	wsnp_Ex_c1374_2630830	69.6008	1A	69.6008	+ +	1A	69.304				+ +	1A	219.53				+ +	1A	32.6169	+ +	1A	129.88
1A	wsnp_Ex_c12352_19708127	69.6008	1A	69.6008	+ +	1A	69.304				+ +	1A	216.46				+ +	1A	32.6169	+ +	1A	129.88
1A	RAC875_c24560_604	69.6008	1A	69.6008							+ +	1A	216.46				+ +	1A	39.2717	+ +	1A	144.83
1A	Kukri_rep_c106037_96	69.6008	1A	69.6008							+ +	1A	220.71				+ +	1A	39.2717	+ +	1A	144.83
1A	Kukri_rep_c101316_375	69.6008	1A	69.6008							+ +	1A	219.53				+ +	1A	39.2717	+ +	1A	143.44
1A	Kukri_c67601_267	69.6008	1A	69.6008							+ +	1A	220.71				+ +	1A	38.6508	+ +	1A	149.73
1A	IAAV7551	69.6008	1A	69.6008							+ +	1A	216.46				+ +	1A	39.2717	+ +	1A	144.83
1A	IAAV5730	69.6008	1A	69.6008							+ +	1A	219.53				+ +	1A	39.9182	+ +	1A	145.48
1A	Excalibur_c24041_794	69.6008	1A	69.6008							+ +	1A	219.53				+ +	1A	39.4205	+ +	1A	144.98
1A	Ex_c5759_663	69.6008	1A	69.6008							+ +	1A	219.38				+ +	1A	39.9182	+ +	1A	141.6
1A	Ex_c5759_628	69.6008	1A	69.6008							+ +	1A	219.53				+ +	1A	41.0367	+ +	1A	146.82
1A	CAP8_c2843_226	69.6008	1A	69.6008							+ +	1A	219.53				+ +	1A	32.6169	+ +	1A	129.88
1A	BobWhite_c8428_346	69.6008	1A	69.6008							+ +	1A	219.53				+ +	1A	41.0367	+ +	1A	146.82
1A	BobWhite_c1488_504	69.6008	1A	69.6008							+ +	1A	219.53				+ +	1A	32.6169	+ +	1A	129.88
1A	CAP12_c6266_187	69.6008	1A	69.6008							+ +	1A	219.53				+ +	1A	32.6169	+ +	1A	129.88
1A	TA016013-1040	69.6008	1A	69.6008							+ +	1A	216.46				+ +	1A	39.2717	+ +	1A	118.32
1A	wsnp_Ex_c18169_26977013	69.6008	1A	69.6008	+ +	1A	70.3006				+ +	1A	202.05				+ +	1A	38.6508	+ +	1A	144.43
1A	wsnp_Ex_c41969_48673442	69.6008	1A	69.6008	+ +	1A	69.9749				+ +	1A	219.53				+ +	1A	32.6169	+ +	1A	129.88
1A	wsnp_Ex_rep_c69738_68695568	69.6008	1A	69.6008	+ +	1A	71.0236				+ +	1A	216.46				+ +	1A	39.4205	+ +	1A	144.98
1A	Excalibur_rep_c107144_405	69.6008	1A	69.6008							+ +	1A	219.53				+ +	1A	39.2717	+ +	1A	144.83
1A	wsnp_Ex_c3565_6521098	69.6008	1A	69.6008	+ +	1A	70.6979				+ +	1A	220.71				+ +	1A	39.2717	+ +	1A	144.83
1A	TA013367-0455	69.6008	1A	69.6008							+ +	1A	216.46				+ +	1A	40.0054	+ +	1A	129.88
1A	wsnp_Ex_c34260_42602746	69.6008	1A	69.6008	+ +	1A	72.1895				+ +	1A	219.53				+ +	1A	40.0054	+ +	1A	145.79
1A	BS00068358_51	69.6008	1A	69.6008							+ +	1A	219.53				+ +	1A	39.2717	+ +	1A	144.83
1A	CAP8_c4897_397	69.6008	1A	69.6008							+ +	1A	219.53				+ +	1A	39.2717	+ +	1A	143.44
1A	Excalibur_c15098_591	69.6008	1A	69.6008							+ +	1A	220.71				+ +	1A	39.323	+ +	1A	144.88
1A	Excalibur_c17872_137	69.6008	1A	69.6008							+ +	1A	216.46				+ +	1A	40.0054	+ +	1A	129.88
1A	Excalibur_rep_c113303_500	69.6008	1A	69.6008							+ +	1A	216.46				+ +	1A	39.2717	+ +	1A	144.83
1A	Excalibur_rep_c86757_244	69.6008	1A	69.6008							+ +	1A	219.53				+ +	1A	41.0367	+ +	1A	146.82
1A	GENE-0053_224	69.6008	1A	69.6008							+ +	1A	219.53				+ +	1A	38.6508	+ +	1A	149.35
1A	IAAV749	69.6008	1A	69.6008							+ +	1A	219.53				+ +	1A	40.0054	+ +	1A	145.79
1A	wsnp_Ex_c13564_21327699	69.6008	1A	69.6008	+ +	1A	72.1895				+ +	1A	219.53				+ +	1A	40.0054	+ +	1A	145.79
1A	wsnp_Ex_c2840_5247386	69.6008	1A	69.6008	+ +	1A	51.1247				+ +	1A	219.53				+ +	1A	39.2717	+ +	1A	143.44
1A	wsnp_Ex_rep_c103087_88124573	69.6008	1A	69.6008	+ +	1A	70.6979				+ +	1A	216.46				+ +	1A	38.6508	+ +	1A	144.83
1A	GENE-0446_243	69.6008	1A	69.6008							+ +	1A	216.46				+ +	1A	39.9849	+ +	1A	145.54
1A	IAAV8147	69.6008	1A	69.6008							+ +	1A	219.53				+ +	1A	40.0259	+ +	1A	145.81
1A	Ra_c11023_679	69.6008	1A	69.6008							+ +	1A	230.92				+ +	1A	39.2717	+ +	1A	143.44
1A	RAC875_c18539_1159	69.6008	1A	69.6008							+ +	1A	230.92				+ +	1A	40.0054	+ +	1A	145.79
1A	wsnp_Ex_c3572_6531810	69.6008	1A	69.6008	+ +	1A	69.304				+ +	1A	219.53				+ +	1A	39.2717	+ +	1A	143.44
1A	wsnp_Ex_c3906_7086294	69.6008	1A	69.6008	+ +	1A	72.7822				+ +	1A	230.92				+ +	1A	40.0054	+ +	1A	145.79
1A	wsnp_Ex_c5543_9763520	69.6008	1A	69.6008	+ +	1A	70.6979				+ +	1A	219.53				+ +	1A	39.2717	+ +	1A	149.35
1A	wsnp_Ex_rep_c105541_89932598	69.6008	1A	69.6008	+ +	1A	51.1247				+ +	1A	219.38				+ +	1A	39.323	+ +	1A	144.88
1A	Kukri_c12165_1148	69.6008	1A	69.6008							+ +	1A	219.53				+ +	1A	39.2717	+ +	1A	144.83
1A	wsnp_Ex_c21592_30743513	69.6008	1A	69.6008	+ +	1A	69.304				+ +	1A	220.71				+ +	1A	32.6169	+ +	1A	129.88
1A	BS00041358_51	69.6008	1A	69.6008							+ +	1A	216.46				+ +	1A	39.2717	+ +	1A	144.83
1A	BS00062715_51	69.6008	1A	69.6008							+ +	1A	218.57				+ +	1A	39.4205	+ +	1A	135.83
1A	CAP11_c6014_160	69.6008	1A	69.6008							+ +	1A	216.46				+ +	1A	32.6169	+ +	1A	129.88
1A	CAP12_c6266_298	69.6008	1A	69.6008							+ +	1A	219.53				+ +	1A	32.6169	+ +	1A	129.88
1A	CAP8_rep_c7560_159	69.6008	1A	69.6008							+ +	1A	216.46				+ +	1A	32.6169	+ +	1A	129.88
1A	Kukri_rep_c115954_137	69.6008	1A	69.6008							+ +	1A	219.53				+ +	1A	39.2717	+ +	1A	144.83
1A	RAC875_c12808_182	69.6008	1A	69.6008							+ +	1A	216.46				+ +	1A	39.2717	+ +	1A	144.83
1A	RAC875_c3751_96	69.6008	1A	69.6008							+ +	1A	216.46				+ +	1A	39.2717	+ +	1A	144.83
1A	RAC875_c55052_604	69.6008	1A	69.6008							+ +	1A	216.46				+ +	1A	32.6169	+ +	1A	129.88
1A	TA001772-0625	69.6008	1A	69.6008							+ +	1A	216.46				+ +	1A	39.2717	+ +	1A	118.32
1A	Tdurum_contig55009_1153	69.6008	1A	69.6008							+ +	1A	219.53				+ +	1A	39.2717	+ +	1A	144.83
1A	wsnp_Ex_c10100_16600633	69.6008	1A	69.6008	+ +	1A	70.6979				+ +	1A	219.53				+ +	1A	39.2717	+ +	1A	144.83
1A	wsnp_Ex_c25628_34888253	69.6008	1A	69.6008	+ +	1A	70.6979				+ +	1A	216.46				+ +	1A	39.2717	+ +	1A	144.83
1A	wsnp_Ex_c3572_6533892	69.6008	1A	69.6008	+ +	1A	69.304				+ +	1A	216.46				+ +	1A	32.6169	+ +	1A	129.88
1A	wsnp_Ex_c3986_7217641	69.6008	1A	69.6008	+ +	1A	70.6979				+ +	1A	219.53				+ +	1A	39.2717	+ +	1A	144.83
1A	wsnp_Ex_c7271_12483592	69.6008	1A	69.6008	+ +	1A	62.3866				+ +	1A	219.38				+ +	1A	41.0367	+ +	1A	141.6
1A	wsnp_Ex_c8364_14095508	69.6008	1A	69.6008	+ +	1A	62.3866				+ +	1A	219.53				+ +	1A	39.323	+ +	1A	144.88
1A	wsnp_Ku_c37925_46678703	69.6008	1A	69.6008	+ +	1A	70.6263				+ +	1A	216.46				+ +	1A	39.2717	+ +	1A	144.76
1A	wsnp_Ku_c3844_7053669	69.6008	1A	69.6008	+ +	1A	69.304				+ +	1A	219.53				+ +	1A	32.6169	+ +	1A	129.88
1A	wsnp_Ra_c4481_8119609	69.6008	1A	69.6008	+ +	1A	70.6979				+ +	1A	216.46				+ +	1A	39.2717	+ +	1A	144.83
1A	GENE-0071_115	69.6008	1A	69.6008							+ +	1A	220.71				+ +	1A	32.6169	+ +	1A	129.88
1A	Kukri_c47825_138	69.6008	1A	69.6008							+ +	1A	220.71				+ +	1A	39.2717	+ +	1A	143.44
1A	Ra_c272_1632	69.6008	1A	69.6008							+ +	1A	219.53				+ +	1A	40.5749	+ +	1A	146.36
1A	RAC875_c105730_397	69.6008	1A	69.6008							+ +	1A	230.92				+ +	1A	39.2717	+ +	1A	154.19
1A	wsnp_Ex_c14866_22995097	69.6008	1A	69.6008	+ +	1A	68.9783				+ +	1A	219.53				+ +	1A	39.323	+ +	1A	144.88
1A	wsnp_Ex_rep_c101746_87053634	69.6008	1A	69.6008	+ +	1A	69.6297				+ +	1A	216.46				+ +	1A	39.2717	+ +	1A	143.76
1A	GENE-0126_140	69.6008	1A	69.6008							+ +	1A	219.53				+ +	1A	32.6169	+ +	1A	129.88
1A	Tdurum_contig48416_335	69.6008	1A	69.6008							+ +	1A	220.71				+ +	1A	32.6169	+ +	1A	149.73
1A	wsnp_Ex_rep_c101414_86781128	69.6008	1A	69.6008	+ +	1A	70.6979				+ +	1A	220.71				+ +	1A	39.2717	+ +	1A	144.83
1A	Excalibur_c3565_2673	69.6008	1A	69.6008							+ +	1A	220.71				+ +	1A	39.2717	+ +	1A	144.83
1A	wsnp_Ra_c18045_27024765	69.6008	1A	69.6008	+ +	1A	72.1895				+ +	1A	219.53				+ +	1A	40.0054	+ +	1A	145.79
1A	wsnp_Ku_c67495_66513940	69.6008	1A	69.6008	+ +	1A	72.1895				+ +	1A	219.53				+ +	1A	40.0054	+ +	1A	145.79
1A	GENE-0486_187	69.6008	1A	69.6008													+ +	1A	32.6169	+ +	1A	129.88
1A	RFL_Contig921_337	69.6008	1A	69.6008							+ +	1A	220.16				+ +	1A	39.9182	+ +	1A	145.48
1A	Excalibur_c102582_360	69.6008	1A	69.6008							+ +	1A	219.53				+ +	1A	40.0054	+ +	1A	145.79
1A	wsnp_Ex_c25628_34888439	69.6008	1A	69.6008	+ +	1A	70.6979				+ +	1A	219.53				+ +	1A	39.2717	+ +	1A	149.35
1A	wsnp_Ex_rep_c66562_64849366	69.6008	1A	69.6008	+ +	1A	70.6979				+ +	1A	230.92				+ +	1A	39.2717	+ +	1A	154.19
1A	wsnp_Ku_c47386_53862969	69.6008	1A	69.6008	+ +	1A	70.6979				+ +	1A	219.53				+ +	1A	39.2717	+ +	1A	149.35
1A	wsnp_Ex_c35563_43690084	69.6008	1A	69.6008	+ +	1A	70.6979				+ +	1A	219.53				+ +	1A	39.2717	+ +	1A	149.35
1A	wsnp_Ex_c5634_9906981	69.6008	1A	69.6008	+ +	1A	49.9588				+ +	1A	218.57				+ +	1A	33.4481	+ +	1A	137.66
1A	wsnp_Ex_rep_c103087_88123733	69.6008	1A	69.6008	+ +	1A	70.6979				+ +	1A	219.53				+ +	1A	38.6508	+ +	1A	144.83
1A	Kukri_c32885_145	69.6008	1A	69.6008							+ +	1A	219.53				+ +	1A	40.5749	+ +	1A	146.36
1A	wsnp_Ex_c34821_43076533	69.6008	1A	69.6008	+ +	1A	51.1247				+ +	1A	220.71				+ +	1A	40.5749	+ +	1A	146.36
1A	wsnp_Ex_c3565_6520901	69.6008	1A	69.6008	+ +	1A	70.6979				+ +	1A	216.46				+ +	1A	39.2717	+ +	1A	144.83
1A	Kukri_c29668_338	69.6008	1A	69.6008							+ +	1A	216.46				+ +	1A	39.2717	+ +	1A	152.04
1A	RAC875_c31168_238	69.6008	1A	69.6008							+ +	1A	219.53				+ +	1A	39.2717	+ +	1A	144.83
1A	RAC875_c33300_141	69.6008	1A	69.6008							+ +	1A	219.53				+ +	1A	32.6169	+ +	1A	129.88
1A	wsnp_Ex_c44049_50205904	69.6008	1A	69.6008	+ +	1A	68.9783	+ +	1A	126.7	+ +	1A	219.53				+ +	1A	40.1593	+ +	1A	145.94
1A	BS00021878_51	69.6008	1A	69.6008							+ +	1A	216.46				+ +	1A	39.2717	+ +	1A	144.83
1A	Kukri_c43730_841	69.6008	1A	69.6008							+ +	1A	216.46				+ +	1A	32.6169	+ +	1A	129.88
1A	Kukri_c19389_97	69.6008	1A	69.6008							+ +	1A	230.92				+ +	1A	39.2717	+ +	1A	154.19
1A	wsnp_BE403956A_Ta_2_3	69.6008	1A	69.6008	+ +	1A	70.6979				+ +	1A	219.53				+ +	1A	39.2717	+ +	1A	144.83
1A	BS00081455_51	69.6008	1A	69.6008							+ +	1A	216.46				+ +	1A	38.6508	+ +	1A	142.82
1A	Excalibur_c49588_76	69.6008	1A	69.6008							+ +	1A	216.46				+ +	1A	32.6169	+ +	1A	129.88
1A	Excalibur_c14943_695	69.6008	1A	69.6008							+ +	1A	219.53				+ +	1A	40.0054	+ +	1A	145.79
1A	wsnp_Ex_c1374_2630879	69.6008	1A	69.6008	+ +	1A	72.1895				+ +	1A	219.53				+ +	1A	40.0054	+ +	1A	145.79
1A	BS00066336_51	69.6008	1A	69.6008							+ +	1A	219.53				+ +	1A	39.3897	+ +	1A	144.95
1A	RFL_Contig5001_1099	69.6008	1A	69.6008							+ +	1A	219.53				+ +	1A	39.2717	+ +	1A	143.44
1A	wsnp_JD_c28928_23159662	69.6008	1A	69.6008	+ +	1A	51.1247													+ +	1A	117.66
1A	GENE-1214_288	69.6008	1A	69.6008							+ +	1A	219.38				+ +	1A	41.0367	+ +	1A	141.6
1A	wsnp_Ex_c21592_30743815	69.6008	1A	69.6008	+ +	1A	72.1895				+ +	1A	220.71				+ +	1A	40.0054	+ +	1A	145.79
1A	Kukri_c54467_100	69.6008	1A	69.6008							+ +	1A	216.46				+ +	1A	39.4205	+ +	1A	144.98
1A	IAAV7929	69.6008	1A	69.6008							+ +	1A	216.46				+ +	1A	39.2717	+ +	1A	118.32
1A	GENE-0235_245	69.6008	1A	69.6008							+ +	1A	219.53				+ +	1A	39.2717	+ +	1A	149.35
1A	BobWhite_c12841_56	69.6008	1A	69.6008							+ +	1A	219.53				+ +	1A	39.2717	+ +	1A	144.83
1A	wsnp_Ex_c4605_8241260	69.6008	1A	69.6008	+ +	1A	70.6263				+ +	1A	219.53				+ +	1A	39.2717	+ +	1A	144.76
1A	RAC875_c8515_653	69.6008	1A	69.6008							+ +	1A	216.46				+ +	1A	32.6169	+ +	1A	129.88
1A	RAC875_c68797_400	69.6008	1A	69.6008							+ +	1A	219.53				+ +	1A	32.6169	+ +	1A	129.88
1A	IACX293	69.6008	1A	69.6008							+ +	1A	219.53				+ +	1A	39.2717	+ +	1A	144.83
1A	Ex_c6765_2118	69.6008	1A	69.6008							+ +	1A	216.46				+ +	1A	40.0054	+ +	1A	145.79
1A	Tdurum_contig41931_480	69.6008	1A	69.6008							+ +	1A	219.53				+ +	1A	40.0054	+ +	1A	145.79
1A	wsnp_Ex_c15383_23645972	69.6008	1A	69.6008	+ +	1A	51.1247										+ +	1A	30.0771	+ +	1A	118
1A	Kukri_rep_c103147_745	70.2033	1A	70.2033							+ +	1A	219.53				+ +	1A	32.6169	+ +	1A	129.88
1A	Excalibur_c11273_284	70.2033	1A	70.2033							+ +	1A	219.53				+ +	1A	39.323	+ +	1A	144.88
1A	wsnp_Ex_rep_c101414_86780996	70.2033	1A	70.2033	+ +	1A	70.6979				+ +	1A	230.92				+ +	1A	39.2717	+ +	1A	144.83
1A	RAC875_c41113_144	70.2033	1A	70.2033							+ +	1A	219.53				+ +	1A	40.5749	+ +	1A	146.36
1A	wsnp_Ex_c4605_8240189	70.2033	1A	70.2033	+ +	1A	70.6979				+ +	1A	220.71				+ +	1A	39.2717	+ +	1A	144.83
1A	CAP12_c6266_339	70.2033	1A	70.2033							+ +	1A	219.53				+ +	1A	39.8874	+ +	1A	145.45
1A	wsnp_Ex_c5634_9907829	70.2033	1A	70.2033	+ +	1A	49.9588				+ +	1A	218.57				+ +	1A	33.4481	+ +	1A	137.66
1A	wsnp_Ku_c37925_46679146	70.2033	1A	70.2033	+ +	1A	70.6979				+ +	1A	219.53				+ +	1A	39.2717	+ +	1A	144.83
1A	wsnp_Ku_c4413_8008008	70.2033	1A	70.2033	+ +	1A	70.6979				+ +	1A	216.46				+ +	1A	39.2717	+ +	1A	152.04
1A	wsnp_Ku_c17726_26872129	70.2033	1A	70.2033	+ +	1A	51.1247				+ +	1A	219.38				+ +	1A	40.5749	+ +	1A	146.36
1A	wsnp_Ex_c6817_11762714	70.2033	1A	70.2033	+ +	1A	70.6979				+ +	1A	216.46				+ +	1A	39.2717	+ +	1A	152.04
1A	RAC875_c38417_246	70.2033	1A	70.2033							+ +	1A	216.46				+ +	1A	39.2717	+ +	1A	143.44
1A	wsnp_Ex_c44049_50205457	70.2033	1A	70.2033	+ +	1A	68.9783				+ +	1A	219.53				+ +	1A	40.4877	+ +	1A	146.27
1A	BS00077199_51	70.2033	1A	70.2033							+ +	1A	216.46				+ +	1A	39.2717	+ +	1A	144.83
1A	Excalibur_rep_c107489_168	70.2033	1A	70.2033							+ +	1A	216.46				+ +	1A	32.6169	+ +	1A	129.88
1A	Ku_c6979_182	70.2033	1A	70.2033							+ +	1A	219.53				+ +	1A	39.2717	+ +	1A	143.44
1A	wsnp_JD_c24506_20670773	70.2033	1A	70.2033	+ +	1A	71.968				+ +	1A	230.92				+ +	1A	40.0054	+ +	1A	145.57
1A	wsnp_Ex_c44049_50205614	70.2033	1A	70.2033	+ +	1A	68.9783				+ +	1A	219.53				+ +	1A	40.5749	+ +	1A	146.36
1A	wsnp_Ex_c3906_7086162	70.2033	1A	70.2033	+ +	1A	69.9749				+ +	1A	216.46				+ +	1A	32.6169	+ +	1A	129.88
1A	Excalibur_c13058_241	70.2033	1A	70.2033							+ +	1A	219.38				+ +	1A	40.5749	+ +	1A	146.36
1A	wsnp_Ra_rep_c74936_72685894	70.2033	1A	70.2033	+ +	1A	69.304				+ +	1A	216.46				+ +	1A	32.6169	+ +	1A	129.88
1A	Excalibur_c33881_618	70.2033	1A	70.2033							+ +	1A	216.46				+ +	1A	41.0367	+ +	1A	129.88
1A	D_contig35755_111	70.2033	1A	70.2033							+ +	1A	216.46				+ +	1A	39.2717	+ +	1A	144.83
1A	RAC875_c39125_365	70.2033	1A	70.2033							+ +	1A	216.46				+ +	1A	32.6169	+ +	1A	129.88
1A	IAAV2709	70.2033	1A	70.2033							+ +	1A	219.38				+ +	1A	32.817	+ +	1A	135.83
1A	RAC875_c15998_53	70.2033	1A	70.2033							+ +	1A	216.46				+ +	1A	40.0054	+ +	1A	129.88
1A	wsnp_Ex_c33831_42253707	70.2033	1A	70.2033	+ +	1A	72.1895				+ +	1A	216.46				+ +	1A	40.0054	+ +	1A	145.79
1A	BS00110415_51	70.2033	1A	70.2033							+ +	1A	216.46				+ +	1A	39.2717	+ +	1A	144.83
1A	Kukri_c61766_907	70.2033	1A	70.2033							+ +	1A	219.53				+ +	1A	39.2717	+ +	1A	144.83
1A	RAC875_c25799_457	70.2033	1A	70.2033							+ +	1A	219.53				+ +	1A	39.2717	+ +	1A	144.83
1A	Excalibur_c44697_74	70.2033	1A	70.2033							+ +	1A	219.53							+ +	1A	144.83
1A	Excalibur_c59486_172	70.2033	1A	70.2033							+ +	1A	219.53				+ +	1A	39.2717	+ +	1A	143.44
1A	wsnp_Ex_c34260_42602649	70.2033	1A	70.2033	+ +	1A	72.1895				+ +	1A	220.71				+ +	1A	40.0054	+ +	1A	145.79
1A	Excalibur_rep_c68424_255	70.2033	1A	70.2033							+ +	1A	219.53				+ +	1A	40.0054	+ +	1A	145.79
1A	wsnp_JD_c40990_29127031	70.2033	1A	70.2033	+ +	1A	72.1895				+ +	1A	219.53				+ +	1A	40.0054	+ +	1A	145.79
1A	wsnp_BF482891A_Ta_2_2	70.2033	1A	70.2033	+ +	1A	51.1247				+ +	1A	224.2				+ +	1A	32.6169	+ +	1A	129.88
1A	IACX2325	70.2033	1A	70.2033							+ +	1A	219.53				+ +	1A	32.6169	+ +	1A	129.88
1A	wsnp_Ra_c24776_34331660	70.2033	1A	70.2033	+ +	1A	70.6979				+ +	1A	219.53				+ +	1A	39.2717	+ +	1A	149.35
1A	TA004725-0348	70.8094	1A	70.8094							+ +	1A	219.38				+ +	1A	37.6195	+ +	1A	141.6
1A	TA002594-0782	70.8094	1A	70.8094							+ +	1A	226.88				+ +	1A	36.1264	+ +	1A	140.24
1A	RFL_Contig530_2305	70.8094	1A	70.8094							+ +	1A	219.38				+ +	1A	37.4861	+ +	1A	141.6
1A	RAC875_c6664_63	71.3528	1A	71.3528							+ +	1A	215.75				+ +	1A	37.4861	+ +	1A	141.6
1A	wsnp_Ex_c22963_32183009	71.3528	1A	71.3528	+ +	1A	72.5347				+ +	1A	219.38				+ +	1A	37.4861	+ +	1A	141.6
1A	Ex_c25689_1606	71.3528	1A	71.3528							+ +	1A	219.38				+ +	1A	37.4861	+ +	1A	141.6
1A	Tdurum_contig50221_210	71.3528	1A	71.3528							+ +	1A	219.38				+ +	1A	37.4861	+ +	1A	141.6
1A	Ku_c23960_333	71.3528	1A	71.3528							+ +	1A	219.38				+ +	1A	37.4861	+ +	1A	141.6
1A	Kukri_c23350_433	71.3528	1A	71.3528							+ +	1A	226.88				+ +	1A	37.4861	+ +	1A	141.6
1A	wsnp_Ex_c10257_16825240	71.3528	1A	71.3528	+ +	1A	72.5347				+ +	1A	215.75				+ +	1A	37.4861	+ +	1A	141.6
1A	JD_c63991_766	71.3528	1A	71.3528							+ +	1A	219.38				+ +	1A	37.4861	+ +	1A	141.6
1A	wsnp_Ex_c14361_22341570	71.3528	1A	71.3528	+ +	1A	73.7397				+ +	1A	219.53				+ +	1A	37.4861	+ +	1A	141.65
1A	Tdurum_contig92564_326	71.3528	1A	71.3528							+ +	1A	219.38				+ +	1A	37.4861	+ +	1A	141.6
1A	Ex_c12584_2014	71.3528	1A	71.3528							+ +	1A	219.38				+ +	1A	37.4861	+ +	1A	141.6
1A	wsnp_Ex_rep_c66846_65240088	71.3528	1A	71.3528	+ +	1A	72.5347	+ +	1A	121	+ +	1A	226.35				+ +	1A	36.0084	+ +	1A	152.74
1A	Ex_c14361_506	71.3528	1A	71.3528							+ +	1A	219.53				+ +	1A	37.4861	+ +	1A	141.65
1A	Ex_c25689_1603	71.3528	1A	71.3528							+ +	1A	219.38				+ +	1A	37.4861	+ +	1A	141.6
1A	Ex_c4121_1205	71.3528	1A	71.3528							+ +	1A	219.53				+ +	1A	37.4861	+ +	1A	141.65
1A	Ex_c42595_2332	71.3528	1A	71.3528							+ +	1A	219.53				+ +	1A	37.4861	+ +	1A	141.65
1A	IAAV5939	71.3528	1A	71.3528							+ +	1A	219.38				+ +	1A	37.4861	+ +	1A	141.6
1A	Ra_c54249_1031	71.3528	1A	71.3528							+ +	1A	219.38				+ +	1A	37.4861	+ +	1A	141.6
1A	IACX219	71.3528	1A	71.3528							+ +	1A	226.88				+ +	1A	37.4861	+ +	1A	141.6
1A	Ex_c36987_538	71.9276	1A	71.9276							+ +	1A	215.75							+ +	1A	114.81
1A	Tdurum_contig99671_174	72.499	1A	72.499							+ +	1A	226.88				+ +	1A	37.4861	+ +	1A	141.6
1A	Tdurum_contig43203_318	72.499	1A	72.499							+ +	1A	226.88				+ +	1A	37.4861	+ +	1A	141.6
1A	Kukri_c20672_360	73.0367	1A	73.0367							+ +	1A	229.38				+ +	1A	46.4344	+ +	1A	157.34
1A	Kukri_c35200_895	73.0367	1A	73.0367							+ +	1A	229.38				+ +	1A	31.6318	+ +	1A	153.7
1A	tplb0059e14_515	73.0367	1A	73.0367							+ +	1A	229.38				+ +	1A	31.6728	+ +	1A	153.7
1A	BS00004522_51	73.0367	1A	73.0367							+ +	1A	227.18				+ +	1A	38.8971	+ +	1A	143.06
1A	Excalibur_c59894_97	73.6355	1A	73.6355							+ +	1A	232.27				+ +	1A	36.3112	+ +	1A	140.43
1A	IACX18883	74.182	1A	74.182							+ +	1A	230.92				+ +	1A	36.3112	+ +	1A	140.43
1A	wsnp_Ex_c4310_7770452	74.182	1A	74.182	+ +	1A	76.99				+ +	1A	230.92				+ +	1A	36.3112	+ +	1A	159.34
1A	wsnp_Ra_c32175_41221223	74.182	1A	74.182	+ +	1A	76.99				+ +	1A	231.15				+ +	1A	36.3112	+ +	1A	159.41
1A	GENE-0106_229	74.182	1A	74.182													+ +	1A	36.3112	+ +	1A	140.43
1A	BobWhite_c37935_124	74.182	1A	74.182							+ +	1A	230.92				+ +	1A	36.3112	+ +	1A	140.43
1A	Ex_c28144_1843	74.7197	1A	74.7197							+ +	1A	234.04				+ +	1A	49.0306	+ +	1A	163.04
1A	RAC875_c15426_1713	74.7197	1A	74.7197							+ +	1A	234.04				+ +	1A	49.0306	+ +	1A	163.04
1A	GENE-0112_64	75.2691	1A	75.2691							+ +	1A	237.26				+ +	1A	48.8715	+ +	1A	162.11
1A	RAC875_c25507_551	75.2691	1A	75.2691							+ +	1A	237.26				+ +	1A	49.0306	+ +	1A	163.8
1A	wsnp_JD_c13903_13781269	75.8406	1A	75.8406	+ +	1A	80.8004				+ +	1A	240.18				+ +	1A	36.8756	+ +	1A	171.79
1A	wsnp_Ex_rep_c73818_71733737	76.412	1A	76.412	+ +	1A	79.7452				+ +	1A	236.84				+ +	1A	49.0922	+ +	1A	163.66
1A	BobWhite_rep_c49207_243	76.412	1A	76.412							+ +	1A	230.92				+ +	1A	49.0922	+ +	1A	168.94
1A	Kukri_c3582_87	76.412	1A	76.412							+ +	1A	237.26				+ +	1A	48.8715	+ +	1A	163.8
1A	BS00063068_51	76.412	1A	76.412							+ +	1A	230.92				+ +	1A	49.0922	+ +	1A	168.94
1A	wsnp_Ku_c557_1166684	76.412	1A	76.412	+ +	1A	78.436	+ +	1A	114.3	+ +	1A	235.11				+ +	1A	49.0922	+ +	1A	162.11
1A	BS00033469_51	76.412	1A	76.412							+ +	1A	235.11				+ +	1A	37.0911	+ +	1A	163.1
1A	wsnp_Ex_c56097_58352130	76.412	1A	76.412	+ +	1A	79.0873	+ +	1A	114.3	+ +	1A	235.11				+ +	1A	37.0911	+ +	1A	162.64
1A	RAC875_c41275_131	76.412	1A	76.412							+ +	1A	235.11				+ +	1A	36.8756	+ +	1A	163.1
1A	IACX3496	76.412	1A	76.412							+ +	1A	235.11				+ +	1A	49.0922	+ +	1A	163.1
1A	BS00033262_51	77.5111	1A	77.5111							+ +	1A	241.88				+ +	1A	55.1466	+ +	1A	186.85
1A	Ra_c58315_265	78.6224	1A	78.6224							+ +	1A	235.11				+ +	1A	37.0911	+ +	1A	163.1
1A	Ex_c8514_1342	78.6224	1A	78.6224							+ +	1A	235.11				+ +	1A	49.0922	+ +	1A	163.1
1A	IAAV213	78.6224	1A	78.6224							+ +	1A	235.11				+ +	1A	49.0922	+ +	1A	163.1
1A	Kukri_c10453_875	78.6224	1A	78.6224							+ +	1A	235.11				+ +	1A	36.6754	+ +	1A	163.1
1A	Ra_c6038_588	78.6224	1A	78.6224							+ +	1A	236.56				+ +	1A	49.0922	+ +	1A	163.57
1A	RAC875_c2734_135	78.6224	1A	78.6224							+ +	1A	245.58				+ +	1A	51.1958	+ +	1A	171.04
1A	BS00022698_51	78.6224	1A	78.6224							+ +	1A	240.18				+ +	1A	52.9044	+ +	1A	181.13
1A	IACX11070	78.6224	1A	78.6224							+ +	1A	240.18				+ +	1A	36.8756	+ +	1A	171.79
1A	BS00012283_51	78.6224	1A	78.6224							+ +	1A	240.18				+ +	1A	36.8756	+ +	1A	171.79
1A	wsnp_Ex_c534_1058778	78.6224	1A	78.6224	+ +	1A	80.8004				+ +	1A	240.18				+ +	1A	36.8756	+ +	1A	181.85
1A	Tdurum_contig11999_293	78.6224	1A	78.6224							+ +	1A	234.56				+ +	1A	48.6971	+ +	1A	161.36
1A	RAC875_c42285_1007	78.6224	1A	78.6224							+ +	1A	240.96				+ +	1A	57.9737	+ +	1A	183.55
1A	wsnp_Ex_c5192_9203100	78.6224	1A	78.6224	+ +	1A	82.038	+ +	1A	111.4	+ +	1A	241.88				+ +	1A	54.849	+ +	1A	185.87
1A	IAAV1225	78.6224	1A	78.6224							+ +	1A	240.18				+ +	1A	48.969	+ +	1A	171.79
1A	wsnp_Ex_c16592_25117132	78.6224	1A	78.6224	+ +	1A	80.0709				+ +	1A	240.18				+ +	1A	48.969	+ +	1A	168.94
1A	Kukri_c27785_400	78.6224	1A	78.6224							+ +	1A	245.35				+ +	1A	51.1958	+ +	1A	171.04
1A	BS00067421_51	78.6224	1A	78.6224							+ +	1A	240.18				+ +	1A	36.8756	+ +	1A	171.79
1A	RFL_Contig3203_1971	78.6224	1A	78.6224							+ +	1A	240.18				+ +	1A	53.8844	+ +	1A	181.13
1A	Kukri_c10239_2186	78.6224	1A	78.6224							+ +	1A	240.18				+ +	1A	48.969	+ +	1A	176.27
1A	Ex_c5192_943	78.6224	1A	78.6224							+ +	1A	241.88				+ +	1A	54.849	+ +	1A	183.84
1A	wsnp_Ku_c21356_31093507	78.6224	1A	78.6224	+ +	1A	83.8878	+ +	1A	113.4	+ +	1A	240.18				+ +	1A	53.8844	+ +	1A	182.33
1A	wsnp_BE495786A_Ta_2_1	78.6224	1A	78.6224	+ +	1A	80.8004				+ +	1A	240.18				+ +	1A	51.7192	+ +	1A	171.79
1A	wsnp_Ra_c7818_13376644	78.6224	1A	78.6224	+ +	1A	78.7617				+ +	1A	240.18				+ +	1A	48.969	+ +	1A	162.32
1A	wsnp_Ex_c5192_9203682	78.6224	1A	78.6224	+ +	1A	82.038	+ +	1A	113.4	+ +	1A	241.88				+ +	1A	54.849	+ +	1A	185.87
1A	wsnp_Ex_rep_c70358_69302556	78.6224	1A	78.6224	+ +	1A	80.3966				+ +	1A	245.58				+ +	1A	51.1958	+ +	1A	171.04
1A	wsnp_Ex_c12336_19686808	78.6224	1A	78.6224	+ +	1A	82.038	+ +	1A	111.4	+ +	1A	240.18				+ +	1A	54.849	+ +	1A	183.29
1A	RAC875_c94534_75	78.6224	1A	78.6224							+ +	1A	240.18				+ +	1A	52.9044	+ +	1A	181.13
1A	wsnp_Ex_c5216_9235964	78.6224	1A	78.6224	+ +	1A	80.8004				+ +	1A	240.18				+ +	1A	36.9628	+ +	1A	171.79
1A	Excalibur_c7033_159	78.6224	1A	78.6224							+ +	1A	240.18				+ +	1A	51.7192	+ +	1A	171.79
1A	IAAV3049	78.6224	1A	78.6224							+ +	1A	241.48				+ +	1A	54.849	+ +	1A	183.72
1A	GENE-0004_635	78.6224	1A	78.6224							+ +	1A	245.35				+ +	1A	52.9044	+ +	1A	181.13
1A	wsnp_Ex_c27940_37101775	78.6224	1A	78.6224	+ +	1A	82.038	+ +	1A	111.4	+ +	1A	241.48				+ +	1A	54.849	+ +	1A	183.72
1A	Ku_c1571_1457	78.6224	1A	78.6224							+ +	1A	245.35				+ +	1A	48.6509	+ +	1A	171.29
1A	BS00023101_51	78.6224	1A	78.6224							+ +	1A	240.18				+ +	1A	36.8756	+ +	1A	171.79
1A	Tdurum_contig28296_243	78.6224	1A	78.6224							+ +	1A	240.18				+ +	1A	53.3303	+ +	1A	181.59
1A	BS00065676_51	78.6224	1A	78.6224							+ +	1A	240.18				+ +	1A	48.969	+ +	1A	171.79
1A	IACX4378	78.6224	1A	78.6224							+ +	1A	240.18				+ +	1A	53.3303	+ +	1A	181.85
1A	CAP11_c1972_285	78.6224	1A	78.6224							+ +	1A	240.18				+ +	1A	53.3303	+ +	1A	181.85
1A	wsnp_Ku_c2815_5317230	78.6224	1A	78.6224	+ +	1A	78.7617				+ +	1A	240.18				+ +	1A	48.969	+ +	1A	162.32
1A	Excalibur_c30591_637	78.6224	1A	78.6224							+ +	1A	240.18				+ +	1A	53.3303	+ +	1A	181.59
1A	wsnp_Ku_c24239_34199356	78.6224	1A	78.6224	+ +	1A	82.038	+ +	1A	113.4	+ +	1A	241.88				+ +	1A	54.849	+ +	1A	183.84
1A	RAC875_c53185_802	78.6224	1A	78.6224							+ +	1A	245.58				+ +	1A	51.1958	+ +	1A	171.04
1A	RAC875_c31276_1128	78.6224	1A	78.6224							+ +	1A	241.88				+ +	1A	54.849	+ +	1A	186.85
1A	Excalibur_c10167_1028	78.6224	1A	78.6224							+ +	1A	240.18				+ +	1A	48.969	+ +	1A	171.79
1A	wsnp_Ra_c12148_19539667	78.6224	1A	78.6224	+ +	1A	81.5364	+ +	1A	111.4	+ +	1A	241.48				+ +	1A	54.849	+ +	1A	183.72
1A	Kukri_c25215_124	81.8527	1A	81.8527							+ +	1A	245.35				+ +	1A	57.2451	+ +	1A	192.04
1A	wsnp_Ex_rep_c68857_67737959	81.8527	1A	81.8527	+ +	1A	73.4792	+ +	1A	108	+ +	1A	244.52				+ +	1A	57.1836	+ +	1A	191.71
1A	Excalibur_rep_c110246_86	81.8527	1A	81.8527							+ +	1A	244.52				+ +	1A	57.1836	+ +	1A	191.71
1A	Ex_c16529_304	81.8527	1A	81.8527							+ +	1A	244.52				+ +	1A	54.2538	+ +	1A	182.7
1A	Ra_c4159_2716	81.8527	1A	81.8527							+ +	1A	241.48				+ +	1A	57.3529	+ +	1A	192.15
1A	wsnp_JD_c722_1080592	81.8527	1A	81.8527	+ +	1A	73.7593										+ +	1A	57.6094	+ +	1A	192.41
1A	BS00021714_51	81.8527	1A	81.8527							+ +	1A	241.88				+ +	1A	57.3067	+ +	1A	187.94
1A	RAC875_c23081_141	81.8527	1A	81.8527							+ +	1A	244.52				+ +	1A	57.2451	+ +	1A	191.78
1A	wsnp_Ex_c21336_30465618	81.8527	1A	81.8527	+ +	1A	85.0993	+ +	1A	108	+ +	1A	244.52				+ +	1A	57.2451	+ +	1A	191.78
1A	IACX11338	81.8527	1A	81.8527							+ +	1A	241.88				+ +	1A	57.6966	+ +	1A	187.94
1A	wsnp_Ex_c21193_30320134	81.8527	1A	81.8527	+ +	1A	85.0993	+ +	1A	108	+ +	1A	244.52				+ +	1A	57.2451	+ +	1A	191.78
1A	Excalibur_c34697_831	81.8527	1A	81.8527							+ +	1A	244.52				+ +	1A	57.2451	+ +	1A	191.78
1A	BS00032112_51	81.8527	1A	81.8527							+ +	1A	244.52				+ +	1A	57.1836	+ +	1A	191.71
1A	GENE-0410_71	81.8527	1A	81.8527							+ +	1A	241.88				+ +	1A	57.6966	+ +	1A	192.5
1A	Ex_c105443_895	81.8527	1A	81.8527							+ +	1A	244.52				+ +	1A	57.1836	+ +	1A	191.71
1A	BobWhite_c12568_900	81.8527	1A	81.8527							+ +	1A	244.52				+ +	1A	57.2451	+ +	1A	191.78
1A	BS00092585_51	81.8527	1A	81.8527							+ +	1D	133.15				+ +	1A	58.0763	+ +	1A	192.88
1A	BS00021864_51	82.3933	1A	82.3933							+ +	1A	251.78				+ +	1A	60.2108	+ +	1A	197.37
1A	Tdurum_contig32437_257	82.3933	1A	82.3933							+ +	1A	251.69				+ +	1A	60.2108	+ +	1A	197.34
1A	wsnp_Ex_rep_c109742_92411838	82.9338	1A	82.9338	+ +	1A	88.076	+ +	1A	103.8	+ +	1A	251.78				+ +	1A	60.298	+ +	1A	197.46
1A	wsnp_Ku_c21316_31053776	82.9338	1A	82.9338	+ +	1A	88.4082	+ +	1A	103.4	+ +	1A	253.11				+ +	1A	60.3442	+ +	1A	197.73
1A	wsnp_Ku_c21316_31053745	82.9338	1A	82.9338	+ +	1A	88.4082	+ +	1A	103.4	+ +	1A	253.11				+ +	1A	60.3442	+ +	1A	197.73
1A	IAAV8804	83.5363	1A	83.5363							+ +	1A	256				+ +	1A	61.0266	+ +	1A	199.1
1A	wsnp_Ra_c3270_6136601	84.1387	1A	84.1387	+ +	1A	89.7174	+ +	1A	103	+ +	1A	256				+ +	1A	61.0266	+ +	1A	199.1
1A	IACX5960	84.1387	1A	84.1387							+ +	1A	256				+ +	1A	64.0846	+ +	1A	209.62
1A	wsnp_Ra_c3270_6136110	84.1387	1A	84.1387	+ +	1A	89.7174	+ +	1A	103	+ +	1A	256				+ +	1A	61.0266	+ +	1A	199.1
1A	BobWhite_c29908_113	84.1387	1A	84.1387							+ +	1A	256				+ +	1A	61.0266	+ +	1A	199.1
1A	wsnp_BE445113A_Ta_2_2	84.1387	1A	84.1387	+ +	1A	89.496				+ +	1A	256				+ +	1A	64.2693	+ +	1A	198.69
1A	BS00022432_51	84.1387	1A	84.1387							+ +	1A	260.38				+ +	1A	61.1497	+ +	1A	200.02
1A	BS00021728_51	84.1387	1A	84.1387							+ +	1A	258.46				+ +	1A	61.1497	+ +	1A	223.23
1A	BS00065324_51	84.1387	1A	84.1387							+ +	1A	258.46				+ +	1A	62.1041	+ +	1A	222.72
1A	wsnp_BG314157A_Ta_2_1	84.1387	1A	84.1387	+ +	1A	89.7174				+ +	1A	258.46				+ +	1A	62.1964	+ +	1A	200.52
1A	wsnp_Ra_c11877_19161832	84.1387	1A	84.1387	+ +	1A	90.2255				+ +	1A	256				+ +	1A	61.1497	+ +	1A	201.54
1A	RFL_Contig22_617	84.1387	1A	84.1387							+ +	1A	260.38				+ +	1A	61.1497	+ +	1A	222.72
1A	Kukri_c53153_92	84.1387	1A	84.1387							+ +	1A	258.46				+ +	1A	62.1964	+ +	1A	200.52
1A	Kukri_c18413_168	84.1387	1A	84.1387							+ +	1A	258.46				+ +	1A	62.1964	+ +	1A	200.02
1A	wsnp_Ku_c15214_23756800	84.1387	1A	84.1387	+ +	1A	89.7174	+ +	1A	102.6	+ +	1A	258				+ +	1A	62.1041	+ +	1A	199.87
1A	Tdurum_contig50499_858	84.1387	1A	84.1387							+ +	1A	258				+ +	1A	63.7152	+ +	1A	206.96
1A	Kukri_c37726_285	84.1387	1A	84.1387							+ +	1A	258				+ +	1A	63.7152	+ +	1A	206.96
1A	IACX5793	84.1387	1A	84.1387							+ +	1A	256				+ +	1A	64.0846	+ +	1A	209.62
1A	RAC875_c29540_1109	84.1387	1A	84.1387							+ +	1A	258.46				+ +	1A	61.1497	+ +	1A	200.02
1A	BS00079503_51	84.7485	1A	84.7485
1A	RFL_Contig3919_551	86.0733	1A	86.0733							+ +	1A	260.38							+ +	1A	206.5
1A	wsnp_BE445113A_Ta_2_1	87.2296	1A	87.2296	+ +	1A	89.7174				+ +	1A	256				+ +	1A	64.4951	+ +	1A	199.1
1A	Ex_c2848_957	88.3226	1A	88.3226							+ +	1A	256				+ +	1A	63.7767	+ +	1A	209.32
1A	Kukri_c58155_786	88.3226	1A	88.3226							+ +	1A	256				+ +	1A	61.1497	+ +	1A	199.22
1A	Kukri_c39377_286	88.8603	1A	88.8603							+ +	1A	258.46				+ +	1A	62.4119	+ +	1A	200.02
1A	RAC875_c37545_289	88.8603	1A	88.8603													+ +	1A	62.4119	+ +	1A	205.66
1A	BS00064638_51	88.8603	1A	88.8603							+ +	1A	261.32				+ +	1A	63.6741	+ +	1A	206.92
1A	Kukri_c29039_315	88.8603	1A	88.8603							+ +	1A	258.46				+ +	1A	63.9614	+ +	1A	209.5
1A	RAC875_c60514_90	89.3951	1A	89.3951							+ +	1A	263.65							+ +	1A	224.73
1A	BS00069145_51	91.1502	1A	91.1502							+ +	1A	260.38				+ +	1A	68.6972	+ +	1A	225.76
1A	Kukri_c54678_88	93.4911	1A	93.4911							+ +	1A	267.41				+ +	1A	68.9641	+ +	1A	233.64
1A	GENE-0511_403	93.4911	1A	93.4911							+ +	1A	264.58							+ +	1A	225.03
1A	wsnp_Ex_c22284_31478675	94.0346	1A	94.0346	+ +	1A	96.2179				+ +	1A	265.98				+ +	1A	74.2745	+ +	1A	233.12
1A	wsnp_Ex_c1997_3757415	94.0346	1A	94.0346	+ +	1A	97.3383													+ +	1A	235.45
1A	IAAV6234	94.0346	1A	94.0346							+ +	1A	270.05				+ +	1A	74.5105	+ +	1A	234.49
1A	Excalibur_c50394_199	94.0346	1A	94.0346													+ +	1A	72.3196	+ +	1A	231.17
1A	wsnp_Ex_c1997_3757508	94.0346	1A	94.0346	+ +	1A	97.3383													+ +	1A	235.45
1A	Kukri_c49170_655	94.0346	1A	94.0346							+ +	1A	271.8				+ +	1A	74.7825	+ +	1A	235.51
1A	Kukri_c12984_465	94.0346	1A	94.0346							+ +	1A	272.9				+ +	1A	74.7825	+ +	1A	235.87
1A	RAC875_c80876_67	94.0346	1A	94.0346							+ +	1A	271.8				+ +	1A	75.3674	+ +	1A	235.51
1A	wsnp_Ku_c23012_32893918	94.5964	1A	94.5964	+ +	1A	99.0253				+ +	1A	274.32				+ +	1A	69.9697	+ +	1A	238.54
1A	Excalibur_c44668_382	94.5964	1A	94.5964							+ +	1A	277.14				+ +	1A	75.547	+ +	1A	239.46
1A	Kukri_c18017_1696	99.4767	1A	99.4767							+ +	1A	289.05				+ +	1A	78.5947	+ +	1A	243.63
1A	IAAV2694	99.4767	1A	99.4767							+ +	1A	289.05				+ +	1A	78.7743	+ +	1A	245.58
1A	Excalibur_c5033_587	99.4767	1A	99.4767							+ +	1A	289.05				+ +	1A	78.5947	+ +	1A	243.63
1A	BobWhite_c104_89	99.4767	1A	99.4767							+ +	1A	289.05				+ +	1A	78.6819	+ +	1A	245.48
1A	tplb0031d22_1107	101.652	1A	101.652							+ +	1A	289.05				+ +	1A	80.37	+ +	1A	245.48
1A	BobWhite_c26212_208	101.652	1A	101.652							+ +	1A	289.05				+ +	1A	80.37	+ +	1A	245.48
1A	wsnp_BE517729A_Ta_2_1	101.652	1A	101.652	+ +	1A	100.465	+ +	1A	84.5	+ +	1A	289.05				+ +	1A	80.37	+ +	1A	245.48
1A	wsnp_Ex_rep_c68493_67319880	101.652	1A	101.652	+ +	1A	105.812				+ +	1A	296.45							+ +	1A	250.97
1A	Tdurum_contig12576_159	101.652	1A	101.652							+ +	1A	291.66				+ +	1A	80.2468	+ +	1A	250.53
1A	wsnp_Ku_c5210_9289260	101.652	1A	101.652	+ +	1A	104.347				+ +	1A	291.66				+ +	1A	79.8723	+ +	1A	248.41
1A	BS00039378_51	101.652	1A	101.652							+ +	1A	291.66				+ +	1A	79.9544	+ +	1A	250.24
1A	BS00062876_51	101.652	1A	101.652							+ +	1A	293.96				+ +	1A	79.8723	+ +	1A	248.15
1A	CAP7_c1891_230	101.652	1A	101.652							+ +	1A	293.96				+ +	1A	79.8723	+ +	1A	249.81
1A	BS00039377_51	101.652	1A	101.652							+ +	1A	293.96				+ +	1A	79.9544	+ +	1A	249.81
1A	wsnp_Ra_c11594_18777085	101.652	1A	101.652	+ +	1A	104.347	+ +	1A	82.4	+ +	1A	293.96				+ +	1A	79.8723	+ +	1A	249.81
1A	CAP11_c1021_200	101.652	1A	101.652							+ +	1A	295.05				+ +	1A	79.9544	+ +	1A	250.24
1A	Jagger_c5111_190	101.652	1A	101.652							+ +	1A	291.66				+ +	1A	79.703	+ +	1A	247.94
1A	RFL_Contig4781_1792	101.652	1A	101.652							+ +	1A	294.78				+ +	1A	79.8723	+ +	1A	250.07
1A	BS00065430_51	101.652	1A	101.652							+ +	1A	291.66				+ +	1A	79.8723	+ +	1A	248.41
1A	wsnp_Ku_c5210_9290700	101.652	1A	101.652	+ +	1A	100.465				+ +	1A	291.66				+ +	1A	79.6209	+ +	1A	246.41
1A	wsnp_Ku_c17322_26392311	101.652	1A	101.652	+ +	1A	103.695				+ +	1A	293.96				+ +	1A	79.8723	+ +	1A	249.15
1A	wsnp_Ex_c3145_5812670	101.652	1A	101.652	+ +	1A	100.465				+ +	1A	295.05							+ +	1A	250.16
1A	wsnp_Ex_c20495_29571203	101.652	1A	101.652	+ +	1A	100.465				+ +	1A	295.05							+ +	1A	250.16
1A	BS00034278_51	101.652	1A	101.652							+ +	1A	295.05				+ +	1A	79.8723	+ +	1A	250.16
1A	wsnp_Ex_rep_c68493_67320068	101.652	1A	101.652	+ +	1A	104.347	+ +	1A	82.4	+ +	1A	295.05				+ +	1A	79.8723	+ +	1A	250.16
1A	BS00009808_51	101.652	1A	101.652							+ +	1A	294.3				+ +	1A	79.8723	+ +	1A	249.92
1A	GENE-0392_97	101.652	1A	101.652							+ +	1A	295.05				+ +	1A	79.8723	+ +	1A	250.16
1A	Ku_c17322_2436	101.652	1A	101.652							+ +	1A	293.96				+ +	1A	79.6209	+ +	1A	246.41
1A	BobWhite_c27438_81	101.652	1A	101.652							+ +	1A	291.66				+ +	1A	79.6209	+ +	1A	246.41
1A	wsnp_Ex_rep_c68085_66839109	101.652	1A	101.652	+ +	1A	104.347	+ +	1A	82.8	+ +	1A	293.96				+ +	1A	79.8723	+ +	1A	249.81
1A	wsnp_Ex_c43228_49605281	101.652	1A	101.652	+ +	1A	104.021	+ +	1A	83.1	+ +	1A	293.96				+ +	1A	79.8723	+ +	1A	249.48
1A	Kukri_c67383_102	101.652	1A	101.652							+ +	1A	293.96				+ +	1A	79.8723	+ +	1A	249.81
1A	wsnp_Ex_c3258_6004611	101.652	1A	101.652	+ +	1A	104.347	+ +	1A	82.4	+ +	1A	293.96				+ +	1A	79.8723	+ +	1A	249.81
1A	RAC875_c8482_160	101.652	1A	101.652							+ +	1A	293.96				+ +	1A	79.8723	+ +	1A	249.81
1A	RAC875_rep_c72162_416	102.195	1A	102.195
1A	Excalibur_c3145_70	102.739	1A	102.739							+ +	1A	291.66				+ +	1A	80.2468	+ +	1A	246.41
1A	Excalibur_c7370_179	103.869	1A	103.869							+ +	1A	312.46							+ +	1A	258.92
1A	wsnp_Ra_c15564_23999084	103.869	1A	103.869	+ +	1A	106.522				+ +	1A	312.46							+ +	1A	258.92
1A	BS00087588_51	105.006	1A	105.006							+ +	1A	305.73							+ +	1A	255.41
1A	wsnp_Ex_c5060_8985678	105.006	1A	105.006	+ +	1A	107.252				+ +	1A	297.37				+ +	1A	81.6835	+ +	1A	251.84
1A	wsnp_BG263358A_Ta_2_3	105.006	1A	105.006	+ +	1A	107.942				+ +	1A	312.46				+ +	1A	82.2633	+ +	1A	254.3
1A	Jagger_c3646_235	105.006	1A	105.006							+ +	1A	295.05				+ +	1A	81.3859	+ +	1A	250.16
1A	wsnp_JD_c7581_8666052	105.006	1A	105.006	+ +	1A	107.558										+ +	1A	81.2217	+ +	1A	253.92
1A	BobWhite_c96_170	105.006	1A	105.006							+ +	1A	297.37				+ +	1A	81.6835	+ +	1A	251.84
1A	wsnp_Ra_rep_c95460_83855592	105.571	1A	105.571	+ +	1A	108.665	+ +	1A	80.5	+ +	1A	305.73							+ +	1A	258.22
1A	wsnp_Ex_c4685_8377545	106.136	1A	106.136	+ +	1A	107.558				+ +	1A	297.37				+ +	1A	81.468	+ +	1A	251.63
1A	IAAV8743	108.288	1A	108.288							+ +	1A	311.34				+ +	1A	82.9919	+ +	1A	257.14
1A	wsnp_Ku_c33917_43336069	108.288	1A	108.288	+ +	1A	109.323				+ +	1A	312.46				+ +	1A	82.9919	+ +	1A	258.88
1A	BobWhite_c26122_129	108.859	1A	108.859							+ +	1A	312.46				+ +	1A	83.038	+ +	1A	258.92
1A	BobWhite_c28971_184	108.859	1A	108.859							+ +	1A	312.46				+ +	1A	83.038	+ +	1A	258.92
1A	RAC875_c102343_204	110.508	1A	110.508							+ +	1A	316.86							+ +	1A	260.75
1A	Kukri_c45512_193	110.508	1A	110.508							+ +	1A	314.67				+ +	1A	82.1196	+ +	1A	259.98
1A	RAC875_c15975_1208	110.508	1A	110.508							+ +	1A	314.78				+ +	1A	82.1196	+ +	1A	260.01
1A	Excalibur_c1066_303	111.054	1A	111.054							+ +	1A	315.94							+ +	1A	260.45
1A	RAC875_rep_c102893_780	111.595	1A	111.595							+ +	1A	317.79							+ +	1A	261.82
1A	Excalibur_c45861_189	111.595	1A	111.595													+ +	1A	83.623	+ +	1A	262.25
1A	BS00012042_51	111.595	1A	111.595							+ +	1A	317.79				+ +	1A	82.0324	+ +	1A	261.82
1A	BS00022239_51	111.595	1A	111.595													+ +	1A	83.5357	+ +	1A	261.91
1A	BS00081002_51	111.595	1A	111.595							+ +	1A	317.79				+ +	1A	84.0386	+ +	1A	266.42
1A	Ex_c4060_510	112.725	1A	112.725							+ +	1A	321.58				+ +	1A	84.1001	+ +	1A	268.01
1A	RAC875_c6798_467	112.725	1A	112.725							+ +	1A	321.58				+ +	1A	84.1001	+ +	1A	268.01
1A	Excalibur_c47013_1503	112.725	1A	112.725							+ +	1A	323.65				+ +	1A	84.5465	+ +	1A	269.49
1A	BS00022848_51	112.725	1A	112.725							+ +	1A	323.65							+ +	1A	269.49
1A	wsnp_Ra_c22110_31550370	113.284	1A	113.284	+ +	1A	113.335	+ +	1A	73.7	+ +	1A	326.51				+ +	1A	85.2135	+ +	1A	271.07
1A	RAC875_rep_c72890_63	114.96	1A	114.96							+ +	1A	328.14				+ +	1A	86.1268	+ +	1A	276.57
1A	BobWhite_c721_74	114.96	1A	114.96							+ +	1A	326.51				+ +	1A	86.1268	+ +	1A	276.05
1A	Ra_c110766_321	114.96	1A	114.96							+ +	1A	328.14							+ +	1A	276.57
1A	wsnp_Ex_c41953_48657850	114.96	1A	114.96	+ +	1A	114.137	+ +	1A	69.6	+ +	1A	328.14				+ +	1A	86.1268	+ +	1A	275.68
1A	IAAV544	114.96	1A	114.96							+ +	1A	326.51				+ +	1A	86.1268	+ +	1A	276.05
1A	wsnp_JD_c3973_5044238	114.96	1A	114.96	+ +	1A	114.137	+ +	1A	69.6	+ +	1A	326.51				+ +	1A	86.1268	+ +	1A	275.68
1A	TA001600-1603	114.96	1A	114.96							+ +	1A	326.51				+ +	1A	86.1268	+ +	1A	276.05
1A	wsnp_Ex_c41953_48658353	114.96	1A	114.96	+ +	1A	114.137	+ +	1A	70	+ +	1A	326.51				+ +	1A	86.1268	+ +	1A	275.68
1A	Ku_c8992_405	115.498	1A	115.498							+ +	1A	329.26				+ +	1A	87.0196	+ +	1A	277.47
1A	RFL_Contig5334_831	116.033	1A	116.033							+ +	1A	334.02				+ +	1A	87.4147	+ +	1A	278.26
1A	Tdurum_contig56158_60	116.033	1A	116.033							+ +	1A	332.47				+ +	1A	87.348	+ +	1A	277.81
1A	RFL_Contig5334_1969	116.033	1A	116.033							+ +	1A	333.66				+ +	1A	87.4147	+ +	1A	278.14
1A	wsnp_Ex_rep_c102067_87313597	116.033	1A	116.033	+ +	1A	118.006	+ +	1A	68.1	+ +	1A	329.26				+ +	1A	87.0196	+ +	1A	277.47
1A	BS00085366_51	116.033	1A	116.033							+ +	1A	332.47				+ +	1A	87.3121	+ +	1A	277.77
1A	RAC875_c12348_720	116.033	1A	116.033							+ +	1A	332.44				+ +	1A	87.3121	+ +	1A	277.76
1A	wsnp_Ex_rep_c102067_87314043	116.033	1A	116.033	+ +	1A	117.003	+ +	1A	68.1	+ +	1A	332.44							+ +	1A	277.76
1A	RAC875_rep_c105766_652	116.033	1A	116.033							+ +	1A	329.26				+ +	1A	87.0196	+ +	1A	277.47
1A	Tdurum_contig10365_341	119.467	1A	119.467							+ +	1A	340.29				+ +	1A	88.7179	+ +	1A	282.57
1A	Tdurum_contig51833_439	119.467	1A	119.467							+ +	1A	339.52				+ +	1A	89.0822	+ +	1A	282.93
1A	Tdurum_contig63715_235	119.467	1A	119.467							+ +	1A	344.45				+ +	1A	88.3639	+ +	1A	282.21
1A	RAC875_c60162_206	119.467	1A	119.467							+ +	1A	341.75				+ +	1A	89.2105	+ +	1A	283.06
1A	BS00036104_51	119.467	1A	119.467							+ +	1A	341.75				+ +	1A	89.2105	+ +	1A	283.06
1A	Tdurum_contig15967_90	119.467	1A	119.467							+ +	1A	344.45				+ +	1A	88.3639	+ +	1A	282.21
1A	wsnp_Ex_c1359_2604298	120.572	1A	120.572	+ +	1A	119.823	+ +	1A	66.3	+ +	1A	341.75				+ +	1A	89.2105	+ +	1A	283.06
1A	Kukri_c18274_551	120.572	1A	120.572							+ +	1A	341.75				+ +	1A	89.2105	+ +	1A	283.06
1A	wsnp_Ku_c3804_6986527	121.128	1A	121.128	+ +	1A	119.96				+ +	1A	344.45				+ +	1A	91.4219	+ +	1A	284.08
1A	CAP8_c2942_99	121.128	1A	121.128
1A	Tdurum_contig5711_242	121.128	1A	121.128							+ +	1A	344.32							+ +	1A	284.04
1A	Excalibur_c54842_340	121.128	1A	121.128							+ +	1A	341.75				+ +	1A	89.2105	+ +	1A	283.06
1A	CAP7_c9330_129	121.128	1A	121.128							+ +	1A	344.45							+ +	1A	284.08
1A	wsnp_Ex_rep_c81556_76277906	121.662	1A	121.662	+ +	1A	120.285				+ +	1A	344.45				+ +	1A	89.8262	+ +	1A	284.44
1A	RAC875_c16136_129	121.662	1A	121.662							+ +	1A	344.45				+ +	5B	119.858	+ +	1A	284.08
1A	wsnp_Ex_rep_c66919_65342127	121.662	1A	121.662	+ +	1A	120.285				+ +	1A	344.45				+ +	1A	89.6517	+ +	1A	284.26
1A	Excalibur_c63671_90	121.662	1A	121.662							+ +	1A	344.45				+ +	1A	89.4722	+ +	1A	284.08
1A	BobWhite_c34030_310	122.258	1A	122.258							+ +	4B	17.47				+ +	1A	91.5502	+ +	1A	288.67
1A	Tdurum_contig27799_114	122.258	1A	122.258							+ +	4B	17.47				+ +	1A	91.5707	+ +	1A	288.69
1A	wsnp_BE494527A_Ta_2_1	122.258	1A	122.258	+ +	1A	119.96				+ +	1A	344							+ +	1A	283.79
1A	Kukri_c82086_387	125.633	1A	125.633							+ +	1A	351.43				+ +	1A	98.1741	+ +	1A	320.27
1A	wsnp_Ex_c3594_6568869	126.225	1A	126.225	+ +	6A	89.8724				+ +	1A	357.33				+ +	6A	68.8486	+ +	1A	323.69
1A	RFL_Contig399_976	126.817	1A	126.817							+ +	1A	351.43							+ +	1A	320.27
1A	Tdurum_contig47345_284	126.817	1A	126.817							+ +	1A	401.68				+ +	1A	98.1741	+ +	1A	344.88
1A	Ra_c8027_1021	127.36	1A	127.36							+ +	1A	366.92				+ +	1A	98.1741	+ +	1A	327.89
1A	wsnp_Ex_c13955_21833712	127.36	1A	127.36	+ +	1A	124.513				+ +	1A	356.3				+ +	1A	98.1741	+ +	1A	295.29
1A	RAC875_c49433_308	127.901	1A	127.901							+ +	1A	366.92				+ +	1A	98.1741	+ +	1A	327.89
1A	wsnp_Ex_c23143_32376622	127.901	1A	127.901	+ +	1A	124.513				+ +	1A	356.3				+ +	1A	98.1741	+ +	1A	295.29
1A	Jagger_c468_53	127.901	1A	127.901							+ +	1A	351.3							+ +	1A	288.41
1A	Excalibur_c21534_1436	127.901	1A	127.901							+ +	1A	357.33				+ +	1A	98.1741	+ +	1A	324.78
1A	BobWhite_rep_c49755_131	127.901	1A	127.901							+ +	1A	351.3							+ +	1A	288.41
1A	BS00030043_51	128.454	1A	128.454							+ +	1A	351.3							+ +	1A	288.41
1A	wsnp_Ex_c6488_11266589	129	1A	129	+ +	1A	125.503				+ +	1A	351.3				+ +	1A	98.1741	+ +	1A	297.6
1A	BS00066212_51	130.111	1A	130.111							+ +	1A	351.3				+ +	1A	91.2577	+ +	1A	324.78
1A	Kukri_c19653_1370	130.111	1A	130.111							+ +	1A	351.3							+ +	1A	288.41
1A	wsnp_JD_c20553_18260731	131.187	1A	131.187	+ +	1A	126.499				+ +	1A	357.09				+ +	1A	91.2936	+ +	1A	323.61
1A	BobWhite_c20553_568	131.187	1A	131.187							+ +	1A	356.3				+ +	1A	91.2936	+ +	1A	288.41
1A	IAAV3695	131.187	1A	131.187							+ +	1A	401.68				+ +	1A	98.1741	+ +	1A	344.88
1A	Ra_c5683_1762	131.187	1A	131.187							+ +	1A	356.3				+ +	1A	91.2936	+ +	1A	321.85
1A	Excalibur_rep_c110054_341	131.187	1A	131.187							+ +	1A	356.3				+ +	1A	91.2936	+ +	1A	321.85
1A	wsnp_Ex_c19353_28290393	131.719	1A	131.719	+ +	1A	139.442				+ +	1A	356.3				+ +	1A	91.5245	+ +	1A	321.85
1A	tplb0031l06_747	131.719	1A	131.719							+ +	1A	356.3				+ +	1A	91.4116	+ +	1A	288.53
1A	wsnp_Ex_c19353_28290651	131.719	1A	131.719	+ +	1A	139.442				+ +	1A	356.3				+ +	1A	91.4116	+ +	1A	321.85
1A	Kukri_c47131_569	131.719	1A	131.719							+ +	1A	356.3				+ +	1A	91.4116	+ +	1A	288.53
1A	TA002362-0785	139.345	1A	139.345							+ +	1A	366.92				+ +	1A	93.1356	+ +	1A	327.89
1A	BobWhite_c5242_400	139.345	1A	139.345							+ +	1A	366.92				+ +	1A	93.1356	+ +	1A	327.89
1A	wsnp_Ex_c30552_39457767	139.345	1A	139.345	+ +	1A	131.808	+ +	1A	62.1	+ +	1A	366.92				+ +	1A	93.1356	+ +	1A	327.89
1A	wsnp_Ex_rep_c68171_66944702	139.345	1A	139.345	+ +	1A	132.023	+ +	1A	63.1	+ +	1A	365.2				+ +	1A	93.1356	+ +	1A	327.33
1A	wsnp_BF474340A_Ta_2_1	139.345	1A	139.345	+ +	1A	131.808	+ +	1A	62.1	+ +	1A	366.92				+ +	1A	93.1356	+ +	1A	327.89
1A	BS00032825_51	141.556	1A	141.556							+ +	1A	366.46				+ +	1A	92.2634	+ +	1A	289.38
1A	RAC875_rep_c69152_184	144.321	1A	144.321							+ +	1A	349.52				+ +	1A	94.208	+ +	1A	320.27
1A	Kukri_c67703_174	144.321	1A	144.321							+ +	1A	351.43				+ +	1A	98.1741	+ +	1A	320.27
1A	Kukri_c19251_236	144.321	1A	144.321																+ +	1A	324.78
1A	BobWhite_c46857_82	144.321	1A	144.321							+ +	1A	356.3				+ +	1A	98.1741	+ +	1A	321.85
1A	Excalibur_c30974_65	144.321	1A	144.321							+ +	1A	356.3				+ +	1A	98.1741	+ +	1A	323.35
1A	Tdurum_contig80278_250	144.321	1A	144.321							+ +	1A	356.3				+ +	1A	98.1741	+ +	1A	321.85
1A	RAC875_c21673_641	144.321	1A	144.321							+ +	1A	351.43				+ +	1A	98.1741	+ +	1A	320.27
1A	wsnp_Ex_c34594_42877243	144.859	1A	144.859	+ +	1A	148.131				+ +	1A	351.3				+ +	1A	98.1741	+ +	1A	320.23
1A	CAP7_c4277_191	144.859	1A	144.859							+ +	1A	351.3				+ +	1A	98.1741	+ +	1A	320.23
1A	wsnp_Ex_c34594_42877119	144.859	1A	144.859	+ +	1A	148.131				+ +	1A	349.52				+ +	1A	98.1741	+ +	1A	322.85
1A	BS00056547_51	144.859	1A	144.859							+ +	1A	350.32				+ +	1A	98.1741	+ +	1A	320.27
1A	RAC875_rep_c108284_98	144.859	1A	144.859							+ +	1A	356.3				+ +	1A	98.1741	+ +	1A	321.85
1A	wsnp_CAP12_rep_c8598_3608465	144.859	1A	144.859	+ +	1A	148.131				+ +	1A	356.3				+ +	1A	98.1741	+ +	1A	321.85
1A	wsnp_Ra_rep_c108284_91604017	144.859	1A	144.859	+ +	1A	148.131				+ +	1A	411.15				+ +	1A	98.1741	+ +	1A	344.88
1A	BS00066659_51	144.859	1A	144.859							+ +	1A	351.43				+ +	1A	98.1741	+ +	1A	320.27
1A	wsnp_Ra_c4184_7637695	144.859	1A	144.859	+ +	1A	148.131				+ +	1A	351.3				+ +	1A	98.1741	+ +	1A	320.23
1A	Tdurum_contig78830_745	144.859	1A	144.859							+ +	1A	351.43							+ +	1A	320.27
1A	Tdurum_contig83247_74	144.859	1A	144.859							+ +	1A	409.93							+ +	1A	359.54
1A	Tdurum_contig78830_348	144.859	1A	144.859							+ +	1A	351.3				+ +	1A	98.1741	+ +	1A	320.23
1A	BS00072408_51	144.859	1A	144.859							+ +	1A	351.3				+ +	1A	98.1741	+ +	1A	320.23
1A	wsnp_CAP7_rep_c5385_2417464	144.859	1A	144.859	+ +	1A	148.131				+ +	1A	351.3				+ +	1A	98.1741	+ +	1A	320.23
1A	wsnp_Ex_c12399_19776420	144.859	1A	144.859	+ +	1A	148.131				+ +	1A	351.43				+ +	1A	98.1741	+ +	1A	320.27
1A	Kukri_c44895_88	157.558	1A	157.558							+ +	1A	351.3							+ +	1A	288.41
1A	Kukri_c44895_139	157.558	1A	157.558							+ +	1A	357.33				+ +	1A	98.1741	+ +	1A	324.78
1A	Jagger_c6772_80	157.558	1A	157.558							+ +	1A	397.53				+ +	1A	95.9371	+ +	1A	293.05
1A	Excalibur_c1936_1072	157.558	1A	157.558							+ +	1A	349.52				+ +	1A	98.1741	+ +	1A	297.6
1A	Kukri_c35030_266	157.558	1A	157.558							+ +	1A	350.32							+ +	1A	288.09
1A	Tdurum_contig51167_810	158.092	1A	158.092							+ +	1A	401.68							+ +	1A	344.88
1A	Tdurum_contig51167_915	158.092	1A	158.092							+ +	1A	394.41							+ +	1A	342.52
1A	Tdurum_contig51167_534	158.092	1A	158.092							+ +	1A	394.41							+ +	1A	342.52
1A	Tdurum_contig51167_390	158.092	1A	158.092							+ +	1A	394.96							+ +	1A	342.7
1A	Tdurum_contig51167_1029	158.092	1A	158.092							+ +	1A	394.41							+ +	1A	342.52
1A	RAC875_c36980_161	159.715	1A	159.715							+ +	1A	401.86				+ +	1A	98.0459	+ +	1A	295.16
1A	Kukri_c16271_397	159.715	1A	159.715							+ +	1A	411.61				+ +	1A	101.278	+ +	1A	356.66
1A	wsnp_CAP11_rep_c7847_3468669	159.715	1A	159.715	+ +	1A	153.504										+ +	1A	98.2614	+ +	1A	344.96
1A	BobWhite_c15256_225	159.715	1A	159.715							+ +	1A	401.68				+ +	1A	98.1741	+ +	1A	344.88
1A	Kukri_c16271_544	159.715	1A	159.715							+ +	1A	401.68				+ +	1A	98.0459	+ +	1A	295.16
1A	BobWhite_c19182_280	159.715	1A	159.715							+ +	1A	401.68				+ +	1A	98.0459	+ +	1A	344.88
1A	BS00079087_51	160.249	1A	160.249							+ +	1A	401.68				+ +	1A	99.1695	+ +	1A	345.87
1A	RAC875_rep_c71093_1070	160.249	1A	160.249							+ +	1A	404.32				+ +	1A	99.1695	+ +	1A	345.87
1A	RAC875_c3057_2297	160.249	1A	160.249
1A	Excalibur_c73970_243	160.249	1A	160.249							+ +	1A	401.68							+ +	1A	344.88
1A	Excalibur_c23598_1502	160.796	1A	160.796							+ +	1A	401.68				+ +	1A	97.2608	+ +	1A	344.88
1A	tplb0021i12_383	161.339	1A	161.339							+ +	1A	351.3				+ +	1A	99.1695	+ +	1A	345.87
1A	wsnp_JD_rep_c49006_33254974	161.339	1A	161.339	+ +	1A	150.143				+ +	1A	357.33				+ +	1A	99.1695	+ +	1A	345.87
1A	CAP12_rep_c6128_120	162.409	1A	162.409							+ +	1A	357.33							+ +	1A	324.78
1A	Tdurum_contig60210_371	162.409	1A	162.409							+ +	1A	351.3				+ +	1A	91.6887	+ +	1A	288.8
1A	RAC875_c23586_541	162.409	1A	162.409							+ +	1A	401.68							+ +	1A	344.88
1A	Kukri_c8757_107	162.953	1A	162.953							+ +	1A	394.41							+ +	1A	342.52
1A	RAC875_c34515_343	162.953	1A	162.953							+ +	1A	394.41							+ +	1A	342.52
1A	wsnp_JD_c825_1223506	162.953	1A	162.953	+ +	1A	151.661	+ +	5D	2.1	+ +	1A	406.22							+ +	1A	358.34
1A	RAC875_c48804_590	162.953	1A	162.953							+ +	1A	406.05							+ +	1A	358.29
1A	BobWhite_c6820_199	162.953	1A	162.953							+ +	1A	405.81				+ +	1A	101.612	+ +	1A	358.21
1A	Excalibur_c987_197	162.953	1A	162.953							+ +	7A	360.89							+ +	1A	356.99
1A	wsnp_Ex_c3264_6017750	162.953	1A	162.953	+ +	1A	151.661				+ +	1A	405.81				+ +	1A	98.1741	+ +	1A	358.21
1A	RAC875_c36089_179	165.104	1A	165.104							+ +	1A	401.68				+ +	1A	102.284	+ +	1A	366.95
1A	wsnp_Ra_c2227_4304970	165.693	1A	165.693	+ +	1A	157.439													+ +	1A	365.53
1A	CAP7_c821_239	165.693	1A	165.693							+ +	1A	401.68				+ +	1A	102.284	+ +	1A	366.95
1A	wsnp_Ra_c36089_44508724	165.693	1A	165.693	+ +	1A	158.565										+ +	1A	101.986	+ +	1A	366.65
1A	GENE-3098_53	165.693	1A	165.693							+ +	1A	411.61				+ +	1A	101.986	+ +	1A	366.65
1A	Ra_c2227_855	165.693	1A	165.693							+ +	1A	401.68				+ +	1A	102.284	+ +	1A	366.95
1A	Ra_c2227_825	165.693	1A	165.693							+ +	1A	401.68				+ +	1A	102.284	+ +	1A	366.95
1A	RFL_Contig3683_1784	166.23	1A	166.23							+ +	1A	411.15				+ +	1A	102.925	+ +	1A	367.59
1A	Excalibur_c88792_93	166.23	1A	166.23							+ +	1A	411.15				+ +	1A	101.945	+ +	1A	359.94
1A	RAC875_c9386_358	166.23	1A	166.23							+ +	1A	411.15				+ +	1A	102.069	+ +	1A	366.74
1A	wsnp_Ex_c10631_17340809	166.23	1A	166.23	+ +	1A	159.354				+ +	1A	411.15				+ +	1A	101.945	+ +	1A	359.94
1A	IAAV4820	168.394	1A	168.394							+ +	1A	414.53				+ +	1A	103.751	+ +	1A	368.61
1A	wsnp_Ex_c18499_27344859	173.274	1A	173.274	+ +	1A	163.626				+ +	1A	423.4				+ +	1A	106.004	+ +	1A	373.94
1A	BS00023114_51	173.274	1A	173.274							+ +	1A	423.66				+ +	1A	106.004	+ +	1A	374.02
1A	BS00106641_51	173.274	1A	173.274							+ +	1A	423.4				+ +	1A	106.004	+ +	1A	373.94
1A	BS00022824_51	173.274	1A	173.274							+ +	1A	425.16				+ +	1A	105.86	+ +	1A	374.52
1A	Ex_c3201_1046	175.98	1A	175.98							+ +	1A	431.5				+ +	1A	126.45	+ +	1A	431.2
1A	wsnp_Ex_c3201_5910659	175.98	1A	175.98	+ +	1A	165.287	+ +	1A	20.1							+ +	1A	106.327	+ +	1A	377.09
1A	Kukri_c310_1953	178.203	1A	178.203							+ +	1A	431.5				+ +	1A	106.727	+ +	1A	377.49
1A	GENE-0171_87	178.203	1A	178.203							+ +	1A	431.5				+ +	1A	127.246	+ +	1A	432
1A	RAC875_c62550_470	181.434	1A	181.434							+ +	1A	430.97				+ +	1A	107.83	+ +	1A	384.7
1A	RAC875_rep_c71278_345	181.434	1A	181.434																+ +	1A	384.81
1A	IAAV4238	181.434	1A	181.434							+ +	1A	447.55				+ +	1A	126.322	+ +	1A	391.78
1A	Kukri_c36428_156	181.434	1A	181.434							+ +	1D	264.84				+ +	1A	120.037	+ +	1A	414.47
1A	Kukri_c47559_289	181.968	1A	181.968							+ +	7B	463.6				+ +	1A	119.683	+ +	1A	414.11
1A	BS00067221_51	181.968	1A	181.968							+ +	6B	388.21				+ +	1A	119.544	+ +	1A	413.98
1A	wsnp_Ra_c59303_60669172	181.968	1A	181.968	+ +	1A	172.576				+ +	1A	457.47				+ +	1A	119.755	+ +	1A	414.19
1A	BS00063847_51	181.968	1A	181.968							+ +	1A	457.47				+ +	1A	119.755	+ +	1A	414.19
1A	BS00062759_51	181.968	1A	181.968							+ +	1A	445.92				+ +	1A	119.95	+ +	1A	414.38
1A	CAP12_rep_c5332_341	181.968	1A	181.968													+ +	1D	91.5308	+ +	1D	325.56
1A	Excalibur_c10736_1051	182.582	1A	182.582							+ +	1A	458.6				+ +	1A	110.54	+ +	1A	390.57
1A	wsnp_CAP11_c1827_988367	185.332	1A	185.332	+ +	1A	169.814				+ +	1A	470.81							+ +	1A	403.43
1A	wsnp_RFL_Contig2760_2505824	185.332	1A	185.332	+ +	1A	169.814				+ +	1D	265.04				+ +	1D	91.5308	+ +	1A	397.67
1A	Excalibur_c12819_216	186.413	1A	186.413							+ +	1A	477.23				+ +	1A	122.299	+ +	1A	419.27
1A	IAAV3217	186.413	1A	186.413							+ +	1A	480.56							+ +	1A	426.98
1A	BS00024286_51	186.413	1A	186.413							+ +	1A	477.23				+ +	1A	123.439	+ +	1A	419.77
1A	D_contig12592_200	186.413	1A	186.413							+ +	1D	256.56				+ +	1A	122.299	+ +	1A	418.27
1A	TA003848-0787	186.413	1A	186.413							+ +	1A	477.23				+ +	1A	122.838	+ +	1A	426.38
1A	BS00054271_51	186.413	1A	186.413							+ +	1A	477.23				+ +	1A	122.838	+ +	1A	426.38
1A	JD_c394_819	186.413	1A	186.413							+ +	1A	480.56							+ +	1A	426.98
1A	BS00011913_51	186.413	1A	186.413							+ +	1D	264.84				+ +	1A	122.299	+ +	1A	418.76
1A	BS00059314_51	186.413	1A	186.413							+ +	1D	263.44				+ +	1D	91.5308	+ +	1D	312.27
1A	IAAV4435	186.413	1A	186.413													+ +	1A	122.299	+ +	1A	418.27
1A	BobWhite_c44947_277	186.413	1A	186.413							+ +	1A	475.71				+ +	1A	122.299	+ +	1A	418.27
1A	wsnp_Ku_c754_1557338	186.413	1A	186.413	+ +	1A	172.231	+ +	1A	0	+ +	1A	498.23				+ +	1A	122.212	+ +	1A	418.18
1A	RAC875_rep_c120646_120	186.413	1A	186.413							+ +	1A	477.23				+ +	1A	122.299	+ +	1A	418.76
1A	RAC875_c5882_307	186.413	1A	186.413							+ +	1D	276.78				+ +	1A	122.299	+ +	1A	418.76
1A	BS00023419_51	186.413	1A	186.413							+ +	1A	477.23				+ +	1A	122.299	+ +	1A	419.27
1A	Kukri_c21396_771	186.413	1A	186.413							+ +	1A	477.23				+ +	1A	122.746	+ +	1A	426.29
1A	Kukri_rep_c72138_101	186.951	1A	186.951							+ +	1D	263.8				+ +	1D	91.5308	+ +	1D	312.49
1A	Excalibur_c26495_567	186.951	1A	186.951							+ +	1D	263.8				+ +	1D	91.5308	+ +	1D	312.49
1A	Excalibur_c13603_1389	186.951	1A	186.951
1A	wsnp_Ku_c330_683203	186.951	1A	186.951	+ +	1A	178.178	+ +	1A	0.8	+ +	1A	473.04				+ +	1A	122.299	+ +	1A	425.53
1A	wsnp_Ex_c1255_2411550	186.951	1A	186.951	+ +	1A	177.995	+ +	1A	0.8	+ +	1A	477.23				+ +	1A	122.299	+ +	1A	425.35
1A	Excalibur_c65931_377	186.951	1A	186.951							+ +	1A	474.64				+ +	1A	122.299	+ +	1A	425.84
1A	IAAV1301	186.951	1A	186.951							+ +	1A	471.45				+ +	1A	122.833	+ +	1A	420.27
1A	wsnp_Ex_c412_814247	186.951	1A	186.951	+ +	1A	178.542	+ +	1A	0.8							+ +	1A	122.299	+ +	1A	425.84
1A	Kukri_c3987_386	186.951	1A	186.951							+ +	1D	283.85				+ +	1D	89.6158	+ +	1D	291.03
1A	BS00022797_51	186.951	1A	186.951							+ +	1A	481.08				+ +	1D	91.5308	+ +	1A	427.62
1A	Excalibur_c26495_84	186.951	1A	186.951							+ +	1D	263.8				+ +	1D	91.5308	+ +	1D	312.49
1A	wsnp_Ex_c34694_42959047	187.483	1A	187.483	+ +	1A	181.174													+ +	1A	427.62
1A	RAC875_rep_c71921_672	187.483	1A	187.483							+ +	1A	481.08							+ +	1A	432.13
1A	wsnp_Ex_c4186_7560575	187.483	1A	187.483	+ +	1A	182.998	+ +	1A	9.5	+ +	1A	481.08				+ +	1A	124.665	+ +	1A	429.42
1A	BobWhite_c66315_505	187.483	1A	187.483							+ +	1A	482.63				+ +	1A	121.248	+ +	1A	415.63
1A	BS00021780_51	187.483	1A	187.483							+ +	1A	481.08							+ +	1A	432.13
1A	wsnp_Ex_c3887_7051325	187.483	1A	187.483	+ +	1A	181.851	+ +	1A	2.5	+ +	1A	481.08							+ +	1A	428.22
1A	RFL_Contig2961_1806	187.483	1A	187.483							+ +	1A	481.08				+ +	1D	90.2045	+ +	1A	432.13
1A	IAAV1066	187.483	1A	187.483
1A	Ra_c56010_289	187.483	1A	187.483							+ +	1A	480.56							+ +	1A	426.98
1A	RAC875_c29059_648	187.483	1A	187.483							+ +	1A	481.08				+ +	1A	123.469	+ +	1A	427.08
1A	RAC875_c85550_291	187.483	1A	187.483							+ +	1A	480.56							+ +	1A	426.98
1A	Ku_c72511_106	187.483	1A	187.483													+ +	1A	124.203	+ +	1A	427.81
1A	wsnp_Ex_c52086_55808126	187.483	1A	187.483	+ +	1A	181.174	+ +	1A	5.4	+ +	1A	481.08				+ +	1A	123.469	+ +	1A	427.08
1A	Kukri_c22011_1447	187.483	1A	187.483							+ +	1A	481.08				+ +	1A	121.248	+ +	1A	415.63
1A	RAC875_c20823_707	187.483	1A	187.483							+ +	1A	481.08							+ +	1A	432.13
1A	wsnp_Ex_c46670_52108070	187.483	1A	187.483	+ +	1A	181.851	+ +	1A	10.6	+ +	1A	481.08				+ +	1A	121.248	+ +	1A	428.22
1A	Kukri_c18608_729	187.483	1A	187.483							+ +	1A	481.08				+ +	1A	117.4	+ +	1A	411.12
1A	wsnp_Ex_rep_c67474_66076379	187.483	1A	187.483	+ +	1A	181.851	+ +	1A	4.2	+ +	1A	481.08							+ +	1A	427.87
1A	Tdurum_contig5560_193	187.483	1A	187.483							+ +	1B	502.12				+ +	1A	124.013	+ +	1A	423.31
1A	RAC875_c43389_105	187.483	1A	187.483							+ +	1A	481.08				+ +	1A	123.469	+ +	1A	427.08
1A	Ku_c17338_1338	187.483	1A	187.483							+ +	1A	480.56							+ +	1A	426.98
1A	Excalibur_c53173_275	187.483	1A	187.483							+ +	1A	481.08							+ +	1A	427.62
1A	Excalibur_rep_c71271_247	187.483	1A	187.483							+ +	1D	265.3				+ +	1A	124.013	+ +	1A	423.31
1A	wsnp_JD_c12333_12595897	187.483	1A	187.483	+ +	1A	182.998				+ +	1D	263.8				+ +	1A	117.4	+ +	1A	411.12
1A	RAC875_rep_c78831_168	187.483	1A	187.483													+ +	1A	113.474	+ +	1A	399.28
1A	wsnp_Ex_rep_c72011_70562321	187.483	1A	187.483	+ +	1A	182.998				+ +	1A	481.08				+ +	1A	124.619	+ +	1A	429.37
1A	RAC875_c85550_73	187.483	1A	187.483							+ +	1A	481.08							+ +	1A	427.62
1A	wsnp_Ex_c52086_55808193	187.483	1A	187.483	+ +	1A	181.174	+ +	1A	4.2	+ +	1A	481.08				+ +	1A	123.469	+ +	1A	427.08
1B	GENE-1018_278	0	1B	0							+ +	2B	103.14							+ +	2B	43.59
1B	BS00066046_51	8.11653	1B	8.11653							+ +	1B	224.75				+ +	1B	23.8153	+ +	1B	208.53
1B	BS00069723_51	8.11653	1B	8.11653							+ +	1B	224.75				+ +	1B	24.7113	+ +	1B	212.02
1B	wsnp_Ra_c7527_12935330	8.11653	1B	8.11653	+ +	1B	45.9243				+ +	1B	224.75				+ +	1B	23.5646	+ +	1B	208.15
1B	wsnp_Ku_c9971_16598986	8.11653	1B	8.11653	+ +	1B	46.8927										+ +	1B	24.7113	+ +	1B	212.02
1B	Tdurum_contig20191_171	8.11653	1B	8.11653							+ +	1B	224.75				+ +	1B	24.7113	+ +	1B	212.02
1B	Kukri_c12151_467	8.67211	1B	8.67211							+ +	1B	218.35				+ +	1B	19.5443	+ +	1B	201.44
1B	BS00011390_51	8.67211	1B	8.67211							+ +	1B	218.35				+ +	1B	19.5443	+ +	1B	202.95
1B	RAC875_rep_c110403_532	8.67211	1B	8.67211							+ +	1B	195.12				+ +	1B	21.0438	+ +	1B	200.53
1B	IACX2701	8.67211	1B	8.67211							+ +	1B	216.28				+ +	1B	21.2945	+ +	1B	200.78
1B	Excalibur_c29127_552	9.20689	1B	9.20689							+ +	4B	188.43				+ +	1B	20.3335	+ +	1B	199.82
1B	Tdurum_contig43910_687	9.20689	1B	9.20689							+ +	1B	215.54				+ +	1B	19.5443	+ +	1B	198.29
1B	Kukri_c75399_226	9.20689	1B	9.20689							+ +	1B	215.54				+ +	1B	20.3335	+ +	1B	199.08
1B	BS00021946_51	9.20689	1B	9.20689							+ +	1B	215.54				+ +	1B	20.3335	+ +	1B	199.08
1B	BS00021947_51	9.20689	1B	9.20689							+ +	1B	215.54							+ +	1B	199.08
1B	BS00067434_51	9.20689	1B	9.20689							+ +	1B	215.54				+ +	1B	20.3335	+ +	1B	199.08
1B	Tdurum_contig42217_127	9.20689	1B	9.20689							+ +	1B	215.54				+ +	1B	19.5443	+ +	1B	198.29
1B	JD_c18139_485	9.20689	1B	9.20689							+ +	1B	214.8				+ +	1B	20.3335	+ +	1B	199.82
1B	Tdurum_contig43910_1113	9.20689	1B	9.20689							+ +	1B	215.54				+ +	1B	19.5443	+ +	1B	198.29
1B	Kukri_c75399_389	9.20689	1B	9.20689							+ +	1B	215.54				+ +	1B	19.5443	+ +	1B	198.29
1B	BS00094499_51	9.20689	1B	9.20689							+ +	1B	215.54				+ +	1B	20.3335	+ +	1B	199.08
1B	wsnp_BE442716B_Ta_2_2	9.20689	1B	9.20689	+ +	1B	38.1516				+ +	1B	215.54				+ +	1B	19.5443	+ +	1B	198.29
1B	wsnp_BE403956B_Ta_2_3	9.20689	1B	9.20689	+ +	1B	38.1516				+ +	1B	215.54				+ +	1B	20.3335	+ +	1B	199.08
1B	Tdurum_contig87816_268	9.20689	1B	9.20689							+ +	1B	215.54				+ +	1B	19.5443	+ +	1B	198.29
1B	BS00094498_51	9.20689	1B	9.20689							+ +	1B	215.54				+ +	1B	19.5443	+ +	1B	198.29
1B	wsnp_BE442716B_Ta_2_1	9.20689	1B	9.20689	+ +	1B	38.1516				+ +	1B	215.54				+ +	1B	20.3335	+ +	1B	199.08
1B	BS00011712_51	9.20689	1B	9.20689							+ +	1B	215.54				+ +	1B	20.3335	+ +	1B	199.08
1B	Ku_c13515_171	9.20689	1B	9.20689							+ +	1B	215.54				+ +	1B	20.3335	+ +	1B	199.08
1B	JD_c64600_281	9.20689	1B	9.20689							+ +	1B	215.54				+ +	1B	20.3335	+ +	1B	199.08
1B	BobWhite_c17137_82	9.81298	1B	9.81298							+ +	1B	215.54							+ +	1B	199.08
1B	Excalibur_c42500_226	11.112	1B	11.112
1B	Excalibur_c101903_287	11.112	1B	11.112							+ +	1B	165.28				+ +	1B	8.152	+ +	1B	82
1B	BS00025965_51	11.112	1B	11.112							+ +	1B	129.09				+ +	1B	11.6012	+ +	1B	167.54
1B	BS00027289_51	11.112	1B	11.112							+ +	7B	295.67							+ +	7B	297.94
1B	BobWhite_c7063_276	11.112	1B	11.112													+ +	1B	8.152	+ +	1B	160.39
1B	D_contig05173_749	11.112	1B	11.112							+ +	1B	195.12				+ +	1B	8.152	+ +	1B	154.59
1B	GENE-0211_446	11.112	1B	11.112													+ +	1B	8.152	+ +	1B	160.39
1B	Kukri_rep_c106603_618	11.112	1B	11.112
1B	Ku_c16382_213	11.112	1B	11.112							+ +	1B	202.41				+ +	1B	14.9902	+ +	1B	170.93
1B	BS00024603_51	11.112	1B	11.112							+ +	1B	202.06							+ +	1B	159.32
1B	BS00105606_51	11.112	1B	11.112							+ +	1B	185.63				+ +	1B	8.152	+ +	1B	99.39
1B	BobWhite_c872_620	11.112	1B	11.112							+ +	6B	221.38				+ +	1B	8.152	+ +	1B	160.39
1B	Kukri_c61549_69	11.112	1B	11.112																+ +	1B	160.39
1B	BobWhite_c10529_1331	11.112	1B	11.112																+ +	1B	160.39
1B	Excalibur_c18735_1380	11.112	1B	11.112							+ +	1B	195.12				+ +	1B	8.152	+ +	1B	154.59
1B	BS00079450_51	11.112	1B	11.112							+ +	1B	205.07							+ +	1B	160.28
1B	Kukri_c42522_155	11.112	1B	11.112							+ +	1B	201.25							+ +	1B	159.06
1B	Ku_c8810_903	11.112	1B	11.112							+ +	1B	142.58							+ +	1B	74.76
1B	Kukri_c20401_674	11.112	1B	11.112							+ +	1B	195.12				+ +	1B	8.152	+ +	1B	154.59
1B	BS00067404_51	11.112	1B	11.112							+ +	1B	195.12				+ +	1B	8.152	+ +	1B	154.59
1B	BS00063741_51	11.112	1B	11.112							+ +	1B	195.12							+ +	1B	160.39
1B	Kukri_c100694_132	11.112	1B	11.112							+ +	1B	201.25				+ +	1B	8.152	+ +	1B	159.06
1B	Kukri_c61725_199	11.112	1B	11.112							+ +	6B	134				+ +	1B	8.152	+ +	1B	160.39
1B	Excalibur_c63563_370	11.112	1B	11.112							+ +	1B	185.63							+ +	1B	99.39
1B	RAC875_c4377_524	11.112	1B	11.112							+ +	1B	204.86				+ +	1B	8.152	+ +	1B	160.21
1B	Tdurum_contig60037_441	11.112	1B	11.112							+ +	1B	182.66							+ +	1B	87.43
1B	Excalibur_c23734_234	11.112	1B	11.112							+ +	1B	205.07				+ +	1B	8.152	+ +	1B	160.28
1B	RAC875_c2209_988	11.112	1B	11.112							+ +	1B	206.01				+ +	1B	8.152	+ +	1B	160.58
1B	RAC875_rep_c109901_811	11.112	1B	11.112							+ +	1B	97.29				+ +	1B	8.152	+ +	1B	47.15
1B	BS00074965_51	11.112	1B	11.112							+ +	1B	102.41				+ +	1B	8.152	+ +	1B	54.32
1B	BS00064327_51	11.112	1B	11.112																+ +	1B	160.39
1B	Tdurum_contig61324_305	11.112	1B	11.112							+ +	1B	172.32				+ +	1B	8.152	+ +	1B	84.25
1B	Excalibur_c2732_929	11.112	1B	11.112							+ +	1B	172.75				+ +	1B	8.152	+ +	1B	84.38
1B	BS00098730_51	11.112	1B	11.112							+ +	1B	208.49							+ +	1B	160.39
1B	BS00004903_51	11.112	1B	11.112							+ +	1A	89.29							+ +	1A	32.52
1B	Excalibur_c17801_198	11.112	1B	11.112							+ +	1B	195.12				+ +	1B	8.152	+ +	1B	154.59
1B	BS00031056_51	11.112	1B	11.112							+ +	1B	195.12							+ +	1B	160.39
1B	BS00030733_51	11.112	1B	11.112							+ +	1B	195.12							+ +	1B	160.39
1B	BS00022625_51	11.112	1B	11.112							+ +	1B	201.43							+ +	1B	172.49
1B	BS00022168_51	11.112	1B	11.112							+ +	1D	108.87				+ +	1D	42.7333	+ +	1D	107.91
1B	BS00021904_51	11.112	1B	11.112							+ +	1B	201.25				+ +	1B	8.152	+ +	1B	159.06
1B	BS00015528_51	11.112	1B	11.112							+ +	1B	201.25				+ +	1B	8.152	+ +	1B	159.06
1B	BS00013901_51	11.112	1B	11.112							+ +	1B	201.43							+ +	1B	127.3
1B	BS00004399_51	11.112	1B	11.112							+ +	1A	218.96				+ +	1B	8.152	+ +	1A	139.93
1B	BS00001364_51	11.112	1B	11.112							+ +	1B	201.12				+ +	1B	8.152	+ +	1B	122.77
1B	BobWhite_c45771_129	11.112	1B	11.112																+ +	1B	160.39
1B	BobWhite_c3068_393	11.112	1B	11.112							+ +	1B	142.58				+ +	1B	8.152	+ +	1B	74.76
1B	BS00067012_51	11.6968	1B	11.6968
1B	BobWhite_c13654_447	12.2816	1B	12.2816							+ +	1B	142.58				+ +	1B	8.152	+ +	1B	74.76
1B	BS00030635_51	12.2816	1B	12.2816							+ +	1B	142.58				+ +	1B	8.152	+ +	1B	74.76
1B	BS00004418_51	12.2816	1B	12.2816													+ +	1B	8.152	+ +	1B	160.39
1B	wsnp_Ex_c7705_13139890	12.2816	1B	12.2816	+ +	1B	11.627	+ +	1B	116.2	+ +	1B	102.41				+ +	1B	8.152	+ +	1B	54.32
1B	Kukri_c38845_430	12.2816	1B	12.2816							+ +	1B	195.12				+ +	1B	8.152	+ +	1B	154.59
1B	Excalibur_c1263_901	12.2816	1B	12.2816							+ +	1B	195.12				+ +	1B	8.152	+ +	1B	154.59
1B	BobWhite_c4246_292	12.2816	1B	12.2816													+ +	1B	8.152	+ +	1B	160.39
1B	CAP11_c1716_97	12.2816	1B	12.2816													+ +	2A	57.0591	+ +	2A	265.67
1B	Excalibur_c104812_285	12.2816	1B	12.2816													+ +	4A	98.2172	+ +	4A	175.19
1B	BobWhite_c19239_279	12.2816	1B	12.2816							+ +	1B	201.25							+ +	1B	159.06
1B	BS00110497_51	12.2816	1B	12.2816
1B	BS00080212_51	12.2816	1B	12.2816							+ +	1B	128.78							+ +	1B	63.74
1B	Excalibur_rep_c106310_500	12.2816	1B	12.2816							+ +	1A	216.46				+ +	1B	8.152	+ +	1A	129.88
1B	BS00110900_51	12.2816	1B	12.2816							+ +	1B	142.58							+ +	1B	160.39
1B	Tdurum_contig68637_256	12.2816	1B	12.2816							+ +	1B	142.58				+ +	1B	12.2558	+ +	1B	168.2
1B	Kukri_c37592_304	12.2816	1B	12.2816
1B	BobWhite_c38234_255	12.2816	1B	12.2816													+ +	1B	8.152	+ +	1B	160.39
1B	Excalibur_c66156_743	12.2816	1B	12.2816													+ +	1B	8.152	+ +	1B	160.39
1B	Excalibur_rep_c108957_344	12.2816	1B	12.2816													+ +	1B	8.152	+ +	1B	160.39
1B	RAC875_c29906_288	12.2816	1B	12.2816																+ +	1B	172.49
1B	RAC875_c37857_158	12.2816	1B	12.2816							+ +	1B	195.12				+ +	1B	8.152	+ +	1B	154.59
1B	RAC875_c85881_200	12.2816	1B	12.2816							+ +	1B	195.12				+ +	1B	8.152	+ +	1B	154.59
1B	RFL_Contig5090_1154	12.2816	1B	12.2816							+ +	1B	195.12				+ +	1B	8.152	+ +	1B	155.6
1B	tplb0038o14_634	12.2816	1B	12.2816													+ +	1B	8.152	+ +	1B	160.39
1B	BS00022521_51	12.2816	1B	12.2816													+ +	1B	8.152	+ +	1B	160.39
1B	BS00094467_51	12.2816	1B	12.2816							+ +	1B	206.01				+ +	1B	8.152	+ +	1B	160.58
1B	Excalibur_c55677_217	12.2816	1B	12.2816							+ +	1A	149.6							+ +	1A	81.33
1B	IAAV2987	12.2816	1B	12.2816							+ +	1B	205.82				+ +	1B	8.152	+ +	1B	160.52
1B	JD_c2439_468	12.2816	1B	12.2816							+ +	1B	201.25				+ +	1B	8.152	+ +	1B	159.06
1B	Kukri_c56333_138	12.2816	1B	12.2816													+ +	1B	8.152	+ +	1B	160.39
1B	RAC875_c118477_79	12.2816	1B	12.2816													+ +	1B	8.152	+ +	1B	160.39
1B	RAC875_c1668_1110	12.2816	1B	12.2816																+ +	1B	160.39
1B	TA002525-0992	12.2816	1B	12.2816							+ +	1B	205.42				+ +	1B	8.152	+ +	1B	160.39
1B	BobWhite_c16623_68	12.2816	1B	12.2816							+ +	1B	206.01				+ +	1B	8.152	+ +	1B	160.58
1B	BobWhite_c29659_339	12.2816	1B	12.2816							+ +	1B	206.01				+ +	1B	8.152	+ +	1B	160.58
1B	BobWhite_c45790_683	12.2816	1B	12.2816							+ +	1B	206.01				+ +	1B	8.152	+ +	1B	160.58
1B	BobWhite_c5757_260	12.2816	1B	12.2816							+ +	1B	206.01				+ +	1B	8.152	+ +	1B	160.58
1B	BobWhite_rep_c49610_521	12.2816	1B	12.2816							+ +	1B	206.01				+ +	1B	8.152	+ +	1B	160.58
1B	BS00022180_51	12.2816	1B	12.2816							+ +	1B	206.01							+ +	1B	14.7
1B	BS00035794_51	12.2816	1B	12.2816							+ +	1B	205.42				+ +	1B	8.152	+ +	1B	160.39
1B	BS00094469_51	12.2816	1B	12.2816							+ +	1B	206.01				+ +	1B	8.152	+ +	1B	160.58
1B	BS00109910_51	12.2816	1B	12.2816							+ +	1B	205.25							+ +	1B	160.34
1B	GENE-0411_350	12.2816	1B	12.2816							+ +	1B	206.01							+ +	1B	160.58
1B	IAAV1554	12.2816	1B	12.2816													+ +	1B	8.152	+ +	1B	160.39
1B	IAAV4055	12.2816	1B	12.2816							+ +	1B	206.01				+ +	1B	8.152	+ +	1B	160.58
1B	IAAV4677	12.2816	1B	12.2816							+ +	1B	206.01							+ +	1B	160.58
1B	IAAV5236	12.2816	1B	12.2816							+ +	1B	205.42				+ +	1B	8.152	+ +	1B	160.39
1B	IAAV9195	12.2816	1B	12.2816							+ +	1B	206.01				+ +	1B	8.152	+ +	1B	160.58
1B	RAC875_c50872_470	12.2816	1B	12.2816													+ +	1B	8.152	+ +	1B	160.39
1B	RFL_Contig388_958	12.2816	1B	12.2816													+ +	1B	8.152	+ +	1B	160.39
1B	tplb0052b04_1651	12.2816	1B	12.2816							+ +	1A	202.05				+ +	1B	8.152	+ +	1A	109.66
1B	wsnp_Ex_c10783_17555091	12.2816	1B	12.2816	+ +	1A	36.4823				+ +	1A	157.77				+ +	1B	3.3192	+ +	1A	87.07
1B	BobWhite_c872_311	12.2816	1B	12.2816													+ +	1B	8.152	+ +	1B	160.39
1B	BS00105833_51	12.2816	1B	12.2816							+ +	1B	142.58							+ +	1B	54.32
1B	Kukri_rep_c108287_1022	12.2816	1B	12.2816													+ +	1B	8.152	+ +	1B	160.39
1B	RAC875_c41129_455	12.2816	1B	12.2816							+ +	1B	183.39							+ +	1B	87.67
1B	BS00067444_51	12.2816	1B	12.2816													+ +	1B	8.152	+ +	1B	160.39
1B	RAC875_c10659_570	12.2816	1B	12.2816							+ +	1B	201.43				+ +	1B	14.9902	+ +	1B	159.12
1B	Excalibur_c2049_1079	12.2816	1B	12.2816							+ +	6B	416.95							+ +	6B	436.27
1B	IAAV5812	12.2816	1B	12.2816													+ +	1B	8.152	+ +	1B	160.39
1B	wsnp_Ex_c1493_2860766	12.2816	1B	12.2816	+ +	1B	11.627	+ +	1B	116.2	+ +	1B	142.58				+ +	1B	8.152	+ +	1B	74.76
1B	BobWhite_c872_587	12.2816	1B	12.2816							+ +	1B	205.42				+ +	1B	8.152	+ +	1B	160.39
1B	BS00073199_51	12.2816	1B	12.2816							+ +	1B	142.58							+ +	1B	160.39
1B	Kukri_c67721_184	12.2816	1B	12.2816
1B	wsnp_Ex_c2117_3976893	12.2816	1B	12.2816	+ +	1B	18.4185				+ +	1B	172.75							+ +	1B	160.39
1B	Excalibur_c28016_132	12.2816	1B	12.2816							+ +	1B	185.63				+ +	1B	14.9902	+ +	1B	88.38
1B	Kukri_c35521_117	12.2816	1B	12.2816													+ +	1B	8.152	+ +	1B	160.39
1B	Kukri_c44369_131	12.2816	1B	12.2816							+ +	1B	31.34				+ +	1B	12.9568	+ +	1B	13.69
1B	IAAV3773	12.2816	1B	12.2816							+ +	1B	142.58							+ +	1B	74.76
1B	BS00004465_51	12.2816	1B	12.2816							+ +	1B	201.25							+ +	1B	159.06
1B	BS00064406_51	12.2816	1B	12.2816							+ +	1B	201.25				+ +	1B	8.152	+ +	1B	159.06
1B	Ku_c12889_794	12.2816	1B	12.2816							+ +	1B	142.58							+ +	1B	74.76
1B	Tdurum_contig13937_2280	12.2816	1B	12.2816							+ +	1A	170.38							+ +	1A	96.66
1B	RAC875_rep_c70613_78	12.2816	1B	12.2816							+ +	1B	102.41							+ +	1B	160.39
1B	Kukri_c23985_166	12.2816	1B	12.2816							+ +	1A	202.05				+ +	1A	28.7636	+ +	1A	109.62
1B	BobWhite_c27474_124	12.2816	1B	12.2816							+ +	1A	111.64							+ +	1A	56.98
1B	BS00066971_51	12.2816	1B	12.2816							+ +	1B	201.25							+ +	1B	159.06
1B	Excalibur_c2016_292	12.2816	1B	12.2816							+ +	1B	201.25				+ +	1B	8.152	+ +	1B	159.06
1B	Kukri_c1312_666	12.2816	1B	12.2816							+ +	1B	102.41				+ +	1B	8.152	+ +	1B	54.32
1B	BS00063964_51	12.2816	1B	12.2816							+ +	1B	201.25							+ +	1B	159.06
1B	BS00067823_51	12.2816	1B	12.2816																+ +	1B	160.39
1B	BS00106579_51	12.2816	1B	12.2816							+ +	1B	195.12							+ +	1B	160.39
1B	CAP8_c2036_140	12.2816	1B	12.2816							+ +	1B	142.58							+ +	1B	160.39
1B	GENE-0065_246	12.2816	1B	12.2816							+ +	1B	205.07							+ +	1B	160.28
1B	IAAV5858	12.2816	1B	12.2816																+ +	1B	160.39
1B	Ku_c17846_363	12.2816	1B	12.2816							+ +	1B	82.06							+ +	1B	42.29
1B	Kukri_c18081_1280	12.2816	1B	12.2816							+ +	1B	195.12							+ +	1B	160.39
1B	Kukri_c30371_173	12.2816	1B	12.2816							+ +	1B	195.12							+ +	1B	160.39
1B	Kukri_c65484_161	12.2816	1B	12.2816							+ +	1B	201.25							+ +	1B	159.06
1B	RAC875_c60360_389	12.2816	1B	12.2816							+ +	1B	201.12							+ +	1B	126.29
1B	RAC875_rep_c119710_79	12.2816	1B	12.2816							+ +	1B	195.12							+ +	1B	160.39
1B	RAC875_rep_c69777_101	12.2816	1B	12.2816							+ +	1B	185.63							+ +	1B	99.39
1B	Tdurum_contig12812_83	12.2816	1B	12.2816							+ +	1B	205.07							+ +	1B	160.28
1B	BS00066014_51	12.2816	1B	12.2816							+ +	1B	185.63							+ +	1B	160.39
1B	BS00071903_51	12.2816	1B	12.2816							+ +	1B	195.12							+ +	1B	160.39
1B	Tdurum_contig21489_449	12.2816	1B	12.2816							+ +	1B	142.58							+ +	1B	160.39
1B	BS00062578_51	12.2816	1B	12.2816							+ +	1A	141.85							+ +	1A	72.7
1B	RAC875_c15942_571	12.2816	1B	12.2816							+ +	1B	195.12							+ +	1B	54.32
1B	wsnp_Ku_c3695_6810121	12.2816	1B	12.2816	+ +	1B	28.0574	+ +	1B	116.2										+ +	1B	160.39
1B	Kukri_c23819_259	12.2816	1B	12.2816							+ +	1B	205.07							+ +	1B	160.28
1B	IACX7053	12.2816	1B	12.2816							+ +	1B	142.58							+ +	1B	160.39
1B	RAC875_rep_c111934_96	12.2816	1B	12.2816
1B	BobWhite_c44165_441	12.2816	1B	12.2816							+ +	1B	201.25							+ +	1B	159.06
1B	Tdurum_contig29169_289	12.2816	1B	12.2816							+ +	1B	201.25							+ +	1B	159.06
1B	BS00088672_51	12.2816	1B	12.2816							+ +	1B	206.01							+ +	1B	160.58
1B	Ku_c5960_496	12.2816	1B	12.2816							+ +	1B	202.06				+ +	1B	8.152	+ +	1B	126.79
1B	Kukri_c79135_136	12.2816	1B	12.2816							+ +	1B	133.8				+ +	1B	8.152	+ +	1B	65.34
1B	BS00093231_51	12.2816	1B	12.2816							+ +	1B	195.12							+ +	1B	160.39
1B	BS00068429_51	12.2816	1B	12.2816							+ +	1B	134.29							+ +	1B	160.39
1B	Kukri_c38553_173	12.2816	1B	12.2816							+ +	1B	49.56							+ +	1B	31.67
1B	RAC875_c40444_84	12.2816	1B	12.2816							+ +	1B	71.09							+ +	1B	38.54
1B	Excalibur_c43567_913	12.2816	1B	12.2816							+ +	1B	35.47							+ +	1B	23.61
1B	Excalibur_c16256_551	12.2816	1B	12.2816																+ +	1B	160.39
1B	Excalibur_c26936_636	12.2816	1B	12.2816							+ +	1B	185.63				+ +	1B	8.152	+ +	1B	99.39
1B	IACX7107	12.2816	1B	12.2816							+ +	1B	195.12				+ +	1B	1.5923	+ +	1B	157.1
1B	GENE-0303_730	12.2816	1B	12.2816
1B	RAC875_c3656_1229	12.2816	1B	12.2816							+ +	1B	195.12				+ +	1B	8.152	+ +	1B	154.59
1B	Tdurum_contig14584_159	12.2816	1B	12.2816							+ +	1B	142.58				+ +	1B	8.152	+ +	1B	74.76
1B	RAC875_rep_c95066_120	12.2816	1B	12.2816
1B	IAAV7541	12.2816	1B	12.2816							+ +	1B	172.39							+ +	1B	160.39
1B	Kukri_rep_c68217_1702	12.2816	1B	12.2816													+ +	1B	8.152	+ +	1B	160.39
1B	RFL_Contig3232_1308	12.2816	1B	12.2816							+ +	1B	195.12				+ +	1B	8.152	+ +	1B	154.59
1B	Jagger_c5878_119	12.2816	1B	12.2816							+ +	1B	31.34				+ +	1B	8.152	+ +	1B	13.19
1B	RAC875_c16981_691	12.2816	1B	12.2816							+ +	1B	71.09							+ +	1B	38.54
1B	BobWhite_c14526_271	12.2816	1B	12.2816							+ +	1D	5.63							+ +	1B	160.39
1B	BobWhite_c19310_368	12.2816	1B	12.2816																+ +	1B	160.39
1B	Excalibur_c45655_318	12.2816	1B	12.2816																+ +	1B	160.39
1B	IAAV1518	12.2816	1B	12.2816													+ +	1B	8.152	+ +	1B	160.39
1B	BobWhite_c29857_228	12.2816	1B	12.2816							+ +	5D	142.42							+ +	1B	160.39
1B	BobWhite_c3661_88	12.2816	1B	12.2816							+ +	1B	208.49				+ +	1B	8.152	+ +	1A	65.31
1B	Kukri_c3181_2340	12.2816	1B	12.2816							+ +	1D	14.01				+ +	1B	8.152	+ +	1B	160.39
1B	GENE-0456_163	12.2816	1B	12.2816							+ +	1B	141.97				+ +	1B	8.152	+ +	1B	67.95
1B	BobWhite_c15522_250	12.2816	1B	12.2816							+ +	1B	195.12				+ +	1B	8.152	+ +	1B	154.59
1B	BobWhite_c15522_625	12.2816	1B	12.2816							+ +	1B	141.97				+ +	1B	8.152	+ +	1B	67.95
1B	BS00004637_51	12.2816	1B	12.2816							+ +	1B	201.25				+ +	1B	8.152	+ +	1B	159.06
1B	BS00022507_51	12.2816	1B	12.2816							+ +	1B	195.12				+ +	1B	8.152	+ +	1B	154.59
1B	BS00033738_51	12.2816	1B	12.2816							+ +	1B	195.12				+ +	1B	8.152	+ +	1B	154.59
1B	Excalibur_c55959_710	12.2816	1B	12.2816							+ +	1B	142.58				+ +	1B	8.152	+ +	1B	74.76
1B	GENE-0074_455	12.2816	1B	12.2816							+ +	1B	195.12				+ +	1B	8.152	+ +	1B	154.59
1B	JD_c10917_341	12.2816	1B	12.2816							+ +	1B	195.12				+ +	1B	8.152	+ +	1B	154.59
1B	RAC875_c29598_147	12.2816	1B	12.2816							+ +	1A	117.68				+ +	1B	8.152	+ +	1A	65.31
1B	GENE-0074_370	12.2816	1B	12.2816							+ +	1B	206.01				+ +	1B	8.152	+ +	1B	160.58
1B	GENE-4063_410	12.2816	1B	12.2816							+ +	1B	206.01				+ +	1B	8.152	+ +	1B	160.58
1B	IAAV6948	12.2816	1B	12.2816							+ +	1B	205.42				+ +	1B	8.152	+ +	1B	160.39
1B	BS00087939_51	12.2816	1B	12.2816							+ +	1B	141.97				+ +	1B	8.152	+ +	1B	67.95
1B	GENE-0459_114	12.2816	1B	12.2816							+ +	1B	206.01				+ +	1B	8.152	+ +	1B	160.58
1B	JD_c12243_353	12.2816	1B	12.2816													+ +	1B	8.152	+ +	1B	160.39
1B	JD_c12243_360	12.2816	1B	12.2816							+ +	1B	206.01				+ +	1B	8.152	+ +	1B	160.58
1B	JD_c3173_947	12.2816	1B	12.2816							+ +	1B	206.01				+ +	1B	8.152	+ +	1B	160.58
1B	wsnp_Ex_c2181_4089639	12.2816	1B	12.2816	+ +	1A	65.8453	+ +	1B	116.2	+ +	1A	212.53				+ +	1B	8.152	+ +	1A	113.77
1B	IAAV1312	12.2816	1B	12.2816							+ +	1B	195.12				+ +	1B	8.152	+ +	1B	154.59
1B	Tdurum_contig10150_64	12.2816	1B	12.2816													+ +	1B	8.152	+ +	1B	164.04
1B	Ex_c103126_573	12.2816	1B	12.2816							+ +	1B	205.42				+ +	1B	8.152	+ +	1B	160.39
1B	Tdurum_contig37488_126	12.2816	1B	12.2816													+ +	1B	8.152	+ +	1B	160.39
1B	JD_c10917_403	12.2816	1B	12.2816							+ +	1B	195.12				+ +	1B	8.152	+ +	1B	154.59
1B	JD_c50373_20	12.2816	1B	12.2816													+ +	1B	8.152	+ +	1B	160.39
1B	Kukri_c19709_407	12.2816	1B	12.2816							+ +	1B	195.12				+ +	1B	8.152	+ +	1B	154.59
1B	tplb0043h23_1346	12.2816	1B	12.2816							+ +	1A	117.68							+ +	1A	65.31
1B	TA003600-0503	12.2816	1B	12.2816							+ +	1D	12.72				+ +	1B	8.152	+ +	1B	160.39
1B	Tdurum_contig42092_353	12.2816	1B	12.2816							+ +	1B	201.25				+ +	1B	8.152	+ +	1B	159.06
1B	IAAV4825	12.2816	1B	12.2816							+ +	1B	201.25							+ +	1B	159.06
1B	Ku_c36151_460	12.2816	1B	12.2816							+ +	1B	82.06				+ +	1B	2.7668	+ +	1B	4.3
1B	BS00066165_51	12.2816	1B	12.2816							+ +	1B	208.49				+ +	1B	14.9902	+ +	1B	170.93
1B	IAAV8671	12.2816	1B	12.2816																+ +	1B	160.39
1B	Tdurum_contig10663_267	12.2816	1B	12.2816							+ +	1B	201.25				+ +	1B	8.152	+ +	1B	159.06
1B	BS00022745_51	12.2816	1B	12.2816																+ +	1B	160.39
1B	BS00087787_51	12.2816	1B	12.2816																+ +	1B	160.39
1B	BS00026180_51	12.2816	1B	12.2816							+ +	1B	31.34				+ +	1B	8.152	+ +	1B	15.2
1B	BobWhite_c13378_662	12.2816	1B	12.2816							+ +	1B	201.25				+ +	1B	8.152	+ +	1B	159.06
1B	BobWhite_rep_c48874_321	12.2816	1B	12.2816													+ +	1B	8.152	+ +	1B	160.39
1B	BobWhite_rep_c53595_274	12.2816	1B	12.2816							+ +	1B	195.12				+ +	1B	8.152	+ +	1B	154.59
1B	BS00087441_51	12.2816	1B	12.2816																+ +	1B	160.39
1B	BS00087988_51	12.2816	1B	12.2816							+ +	1B	142.58				+ +	1B	8.152	+ +	1B	74.76
1B	CAP8_c2544_283	12.2816	1B	12.2816							+ +	1B	206.01				+ +	1B	8.152	+ +	1B	160.58
1B	Excalibur_c24303_268	12.2816	1B	12.2816							+ +	1D	81.32				+ +	1B	8.152	+ +	1B	160.39
1B	GENE-0041_486	12.2816	1B	12.2816							+ +	1B	195.12				+ +	1B	8.152	+ +	1B	154.59
1B	GENE-0121_95	12.2816	1B	12.2816													+ +	1B	8.152	+ +	1B	160.39
1B	GENE-0217_123	12.2816	1B	12.2816							+ +	1B	205.42				+ +	1B	8.152	+ +	1B	160.39
1B	GENE-0249_161	12.2816	1B	12.2816							+ +	1A	149.6				+ +	1B	8.152	+ +	1A	81.33
1B	GENE-0254_148	12.2816	1B	12.2816							+ +	1B	206.01				+ +	1B	8.152	+ +	1B	160.58
1B	GENE-0285_336	12.2816	1B	12.2816							+ +	1B	206.01				+ +	1B	8.152	+ +	1B	160.58
1B	GENE-0336_140	12.2816	1B	12.2816							+ +	1B	195.12				+ +	1B	8.152	+ +	1B	154.59
1B	GENE-0403_266	12.2816	1B	12.2816
1B	GENE-4436_150	12.2816	1B	12.2816							+ +	1B	201.25				+ +	1B	8.152	+ +	1B	159.06
1B	IAAV3509	12.2816	1B	12.2816							+ +	1B	205.42				+ +	1B	8.152	+ +	1B	160.39
1B	IAAV3763	12.2816	1B	12.2816													+ +	1B	8.152	+ +	1B	160.39
1B	IAAV4362	12.2816	1B	12.2816							+ +	1B	205.42							+ +	1B	160.39
1B	IAAV4676	12.2816	1B	12.2816							+ +	1B	195.12				+ +	1B	8.152	+ +	1B	154.59
1B	IAAV4861	12.2816	1B	12.2816							+ +	1B	206.01				+ +	1B	8.152	+ +	1B	160.58
1B	IAAV6407	12.2816	1B	12.2816							+ +	1B	206.01				+ +	1B	8.152	+ +	1B	160.58
1B	IAAV6899	12.2816	1B	12.2816							+ +	1A	134.22				+ +	1B	8.152	+ +	1A	68.98
1B	IAAV8003	12.2816	1B	12.2816							+ +	1B	201.25				+ +	1B	8.152	+ +	1B	159.06
1B	IAAV8409	12.2816	1B	12.2816							+ +	1B	195.12				+ +	1B	8.152	+ +	1B	154.59
1B	IAAV8883	12.2816	1B	12.2816							+ +	1B	195.12				+ +	1B	8.152	+ +	1B	154.59
1B	IACX20627	12.2816	1B	12.2816							+ +	1B	206.01				+ +	1B	8.152	+ +	1B	160.58
1B	TA001211-0664	12.2816	1B	12.2816							+ +	1B	201.25				+ +	1B	8.152	+ +	1B	159.06
1B	BobWhite_rep_c49149_530	12.2816	1B	12.2816							+ +	1B	195.12				+ +	1B	8.152	+ +	1B	154.59
1B	BobWhite_rep_c50112_99	12.2816	1B	12.2816							+ +	1B	206.01				+ +	1B	8.152	+ +	1B	160.58
1B	BS00022736_51	12.2816	1B	12.2816							+ +	1B	195.12				+ +	1B	8.152	+ +	1B	154.59
1B	BS00083237_51	12.2816	1B	12.2816							+ +	1B	206.01				+ +	1B	8.152	+ +	1B	160.58
1B	BS00110530_51	12.2816	1B	12.2816							+ +	1B	205.45				+ +	1B	8.152	+ +	1B	160.4
1B	D_contig07994_167	12.2816	1B	12.2816							+ +	1B	141.97				+ +	1B	8.152	+ +	1B	67.95
1B	GENE-0181_271	12.2816	1B	12.2816							+ +	1B	195.12							+ +	1B	154.59
1B	GENE-0336_224	12.2816	1B	12.2816							+ +	1B	195.12				+ +	1B	8.152	+ +	1B	154.59
1B	GENE-0366_124	12.2816	1B	12.2816							+ +	1B	205.42				+ +	1B	8.152	+ +	1B	160.39
1B	IAAV11	12.2816	1B	12.2816							+ +	1B	205.25				+ +	1B	8.152	+ +	1B	160.34
1B	IAAV5364	12.2816	1B	12.2816							+ +	1B	206.01				+ +	1B	8.152	+ +	1B	160.58
1B	IAAV6888	12.2816	1B	12.2816							+ +	1B	206.01				+ +	1B	8.152	+ +	1B	160.58
1B	IAAV7915	12.2816	1B	12.2816							+ +	1B	183.39				+ +	1B	14.9902	+ +	1B	170.93
1B	IAAV798	12.2816	1B	12.2816													+ +	1B	8.152	+ +	1B	160.39
1B	IACX6356	12.2816	1B	12.2816							+ +	1B	206.01				+ +	1B	8.152	+ +	1B	160.58
1B	JD_c11817_592	12.2816	1B	12.2816							+ +	1B	195.12				+ +	1B	8.152	+ +	1B	154.59
1B	JD_c1532_462	12.2816	1B	12.2816							+ +	1B	206.01				+ +	1B	8.152	+ +	1B	160.58
1B	JD_c4952_1073	12.2816	1B	12.2816							+ +	1B	195.12				+ +	1B	8.152	+ +	1B	154.59
1B	JD_c6297_810	12.2816	1B	12.2816							+ +	1B	206.01				+ +	1B	8.152	+ +	1B	160.58
1B	Kukri_c2332_1093	12.2816	1B	12.2816							+ +	1B	206.01				+ +	1B	9.099	+ +	1B	161.52
1B	TA003204-1339	12.2816	1B	12.2816							+ +	1B	208.49				+ +	1B	8.152	+ +	1B	160.39
1B	TA005390-1205	12.2816	1B	12.2816							+ +	1B	195.12				+ +	1B	8.152	+ +	1B	154.59
1B	TA005394-0822	12.2816	1B	12.2816							+ +	1B	195.12				+ +	1B	8.152	+ +	1B	154.59
1B	TA005699-1050	12.2816	1B	12.2816							+ +	1B	195.12				+ +	1B	8.152	+ +	1B	154.59
1B	TA016320-0412	12.2816	1B	12.2816													+ +	1B	8.152	+ +	1B	160.39
1B	wsnp_Ex_c1493_2862065	12.2816	1B	12.2816	+ +	1A	173.716	+ +	1B	116.2	+ +	1D	264.84				+ +	1B	5.2226	+ +	1A	397.67
1B	BS00084304_51	12.2816	1B	12.2816							+ +	1B	200.76				+ +	1B	8.152	+ +	1B	158.9
1B	BS00093946_51	12.2816	1B	12.2816													+ +	1B	8.152	+ +	1B	160.39
1B	BS00004789_51	12.2816	1B	12.2816													+ +	1B	8.152	+ +	1B	160.39
1B	BS00086576_51	12.2816	1B	12.2816							+ +	1B	201.25							+ +	1B	122.77
1B	IAAV7704	12.2816	1B	12.2816							+ +	1B	185.63				+ +	1B	14.9902	+ +	1B	88.38
1B	IAAV9176	12.2816	1B	12.2816													+ +	1B	19.5443	+ +	1B	160.39
1B	IAAV2777	12.2816	1B	12.2816							+ +	1B	205.42				+ +	1B	8.152	+ +	1B	160.39
1B	TA006072-0414	12.2816	1B	12.2816													+ +	1B	8.152	+ +	1B	160.39
1B	RAC875_c1927_197	12.2816	1B	12.2816							+ +	6B	416.14				+ +	1B	2.544	+ +	1B	4.07
1B	BS00074369_51	12.2816	1B	12.2816													+ +	1B	8.152	+ +	1B	160.39
1B	tplb0025b13_372	12.2816	1B	12.2816													+ +	1A	2.3909	+ +	1A	18.05
1B	Excalibur_c10065_570	12.2816	1B	12.2816							+ +	1A	141.85				+ +	1B	8.152	+ +	1A	72.7
1B	Excalibur_c12376_569	12.2816	1B	12.2816							+ +	1B	142.58							+ +	1B	160.39
1B	Kukri_c5756_2042	12.2816	1B	12.2816
1B	wsnp_BE490041A_Ta_2_1	12.2816	1B	12.2816	+ +	1A	45.8748	+ +	1A	137.8	+ +	1A	190.73				+ +	1A	27.1218	+ +	1A	104.38
1B	RAC875_c140_338	12.2816	1B	12.2816							+ +	1B	142.58							+ +	1B	74.76
1B	BobWhite_c27474_154	12.2816	1B	12.2816
1B	RAC875_rep_c69176_194	12.2816	1B	12.2816							+ +	1B	201.25				+ +	1B	8.152	+ +	1B	159.06
1B	Tdurum_contig44861_1253	12.2816	1B	12.2816							+ +	1B	201.25				+ +	1B	8.152	+ +	1B	159.06
1B	IAAV8117	12.2816	1B	12.2816							+ +	1B	195.12							+ +	1B	154.59
1B	Tdurum_contig100344_160	12.2816	1B	12.2816							+ +	1B	201.25				+ +	1B	8.152	+ +	1B	159.06
1B	GENE-0163_519	12.2816	1B	12.2816							+ +	1B	205.42				+ +	1B	8.152	+ +	1B	160.39
1B	GENE-0539_113	12.2816	1B	12.2816													+ +	1B	8.152	+ +	1B	160.39
1B	GENE-4608_569	12.2816	1B	12.2816							+ +	1B	202.41							+ +	1B	159.43
1B	RAC875_c400_3378	12.2816	1B	12.2816							+ +	1B	128.78				+ +	2B	135.066	+ +	1B	63.74
1B	Kukri_c147_1620	12.2816	1B	12.2816							+ +	1B	207.7				+ +	1B	8.152	+ +	1B	160.39
1B	Excalibur_c13573_230	12.2816	1B	12.2816							+ +	1B	208.49				+ +	1B	14.9902	+ +	1B	127.8
1B	Excalibur_c29707_318	12.2816	1B	12.2816							+ +	1B	195.12							+ +	1B	154.59
1B	RAC875_c400_1363	12.2816	1B	12.2816							+ +	1B	195.12							+ +	1B	154.59
1B	BS00090770_51	12.2816	1B	12.2816																+ +	1B	70.19
1B	Kukri_c8390_547	12.2816	1B	12.2816							+ +	1B	71.09				+ +	1A	1.1134	+ +	1A	13.94
1B	RAC875_c400_193	12.2816	1B	12.2816							+ +	1B	195.12							+ +	1B	154.59
1B	BS00075417_51	12.2816	1B	12.2816													+ +	6B	37.065	+ +	6B	137.51
1B	Kukri_c8390_712	12.2816	1B	12.2816							+ +	1B	201.25							+ +	1B	159.06
1B	RAC875_c79514_853	12.2816	1B	12.2816							+ +	1B	201.25							+ +	1B	159.06
1B	GENE-4608_372	12.2816	1B	12.2816
1B	RAC875_c32874_1101	12.2816	1B	12.2816							+ +	1B	35.47							+ +	1B	23.61
1B	Tdurum_contig9811_172	12.2816	1B	12.2816							+ +	1B	172.39							+ +	1B	84.27
1B	BS00084305_51	12.2816	1B	12.2816							+ +	1B	200.76							+ +	1B	158.9
1B	GENE-4608_406	12.2816	1B	12.2816							+ +	1B	201.25							+ +	1B	159.06
1B	Excalibur_c46902_92	12.2816	1B	12.2816							+ +	1B	141.97				+ +	1B	8.152	+ +	1B	96.29
1B	BS00065053_51	12.2816	1B	12.2816							+ +	1B	141.97							+ +	1B	86.75
1B	BS00022319_51	12.2816	1B	12.2816							+ +	1B	185.63							+ +	1B	99.39
1B	RAC875_c20904_686	12.2816	1B	12.2816							+ +	1B	184.87							+ +	1B	88.14
1B	Kukri_c36151_170	12.2816	1B	12.2816							+ +	1B	82.06							+ +	1B	42.29
1B	Tdurum_contig12173_180	12.2816	1B	12.2816							+ +	1B	195.12							+ +	1B	160.39
1B	Tdurum_contig50667_671	12.2816	1B	12.2816							+ +	1B	102.41							+ +	1B	55.33
1B	TA004380-0460	12.2816	1B	12.2816							+ +	1B	101.29							+ +	1B	48.43
1B	BS00110463_51	12.2816	1B	12.2816							+ +	1B	195.12							+ +	1B	154.59
1B	BS00004453_51	12.2816	1B	12.2816							+ +	1B	142.58							+ +	1B	160.39
1B	RAC875_c79906_721	12.2816	1B	12.2816							+ +	6A	227.03				+ +	1B	8.152	+ +	1B	160.39
1B	RAC875_c64371_209	12.2816	1B	12.2816							+ +	1A	117.68							+ +	1A	65.31
1B	RAC875_c9457_457	12.2816	1B	12.2816							+ +	1B	71.09				+ +	7A	156.399	+ +	1B	38.54
1B	wsnp_Ku_c17177_26216230	12.2816	1B	12.2816	+ +	1B	10.6586	+ +	1B	116.2	+ +	1D	46.92							+ +	1B	160.39
1B	GENE-1529_694	12.2816	1B	12.2816							+ +	1B	206.01				+ +	1B	8.152	+ +	1B	160.58
1B	BS00030667_51	12.2816	1B	12.2816							+ +	1B	201.25				+ +	1B	8.152	+ +	1B	159.06
1B	Excalibur_c3941_963	12.2816	1B	12.2816													+ +	1B	8.152	+ +	1B	160.39
1B	GENE-0433_66	12.2816	1B	12.2816							+ +	1B	195.12				+ +	1B	8.152	+ +	1B	154.59
1B	JD_c3173_1128	12.2816	1B	12.2816							+ +	1B	201.25				+ +	1B	8.152	+ +	1B	159.06
1B	IAAV2848	12.2816	1B	12.2816																+ +	1B	160.39
1B	JD_c4432_1913	12.2816	1B	12.2816							+ +	1B	206.01							+ +	1B	160.58
1B	Excalibur_c18184_132	12.2816	1B	12.2816																+ +	1B	160.39
1B	Excalibur_c24859_517	12.2816	1B	12.2816							+ +	1B	142.58							+ +	1B	160.39
1B	TA003907-0995	12.2816	1B	12.2816							+ +	1B	142.58				+ +	1B	8.152	+ +	1B	74.76
1B	Tdurum_contig42226_2229	12.2816	1B	12.2816																+ +	6B	26.71
1B	Excalibur_c5606_1192	12.2816	1B	12.2816							+ +	1A	207.64				+ +	1B	8.9551	+ +	1A	112.15
1B	wsnp_Ex_c43586_49862663	12.2816	1B	12.2816	+ +	1A	57.9509	+ +	1B	116.2	+ +	1A	216.46				+ +	1B	8.152	+ +	1A	124.3
1B	GENE-0163_949	12.2816	1B	12.2816							+ +	1B	195.12				+ +	1B	8.152	+ +	1B	154.59
1B	Kukri_c19709_383	12.2816	1B	12.2816							+ +	1B	201.43				+ +	1B	8.152	+ +	1B	159.12
1B	RAC875_c6025_1151	12.2816	1B	12.2816							+ +	1B	195.12				+ +	1B	8.152	+ +	1B	154.59
1B	Excalibur_rep_c67198_530	12.2816	1B	12.2816							+ +	1B	102.41							+ +	1B	54.32
1B	Kukri_rep_c71840_754	12.2816	1B	12.2816							+ +	1B	205.07				+ +	1B	8.152	+ +	1B	160.28
1B	D_contig33959_220	12.2816	1B	12.2816
1B	IACX8860	12.2816	1B	12.2816							+ +	1B	102.58							+ +	1B	55.38
1B	BS00022323_51	12.2816	1B	12.2816							+ +	1B	52.65				+ +	1B	8.4537	+ +	1B	160.88
1B	BS00070649_51	12.2816	1B	12.2816							+ +	1B	195.12							+ +	1B	154.59
1B	BS00050522_51	12.2816	1B	12.2816							+ +	1B	21.67	+ +	1B	12.59				+ +	1B	10.1
1B	Kukri_c37738_417	12.2816	1B	12.2816							+ +	1B	35.47							+ +	1B	23.61
1B	Kukri_c18951_493	12.2816	1B	12.2816							+ +	1B	23.78				+ +	1B	14.9902	+ +	1B	170.93
1B	BS00064975_51	12.2816	1B	12.2816							+ +	1B	165.28				+ +	1B	8.152	+ +	1B	82
1B	GENE-0032_895	12.2816	1B	12.2816							+ +	1B	201.25							+ +	1B	159.06
1B	BS00067567_51	12.2816	1B	12.2816							+ +	1B	201.25							+ +	1B	159.06
1B	Kukri_c22313_199	12.2816	1B	12.2816													+ +	1B	8.152	+ +	1B	160.39
1B	BS00022317_51	13.3991	1B	13.3991							+ +	1B	208.49							+ +	1B	160.39
1B	CAP8_c2850_333	13.3991	1B	13.3991							+ +	1B	142.58				+ +	1B	8.152	+ +	1B	74.76
1B	BS00093096_51	13.3991	1B	13.3991							+ +	1B	206.01				+ +	1B	1.9822	+ +	1B	3.51
1B	RAC875_rep_c105213_103	13.3991	1B	13.3991							+ +	1B	202.06				+ +	1B	8.152	+ +	1B	159.32
1B	wsnp_Ku_rep_c101863_88951284	13.3991	1B	13.3991	+ +	1A	64.3863	+ +	1B	116.2							+ +	1B	8.152	+ +	1A	129.88
1B	Excalibur_c16625_256	13.3991	1B	13.3991													+ +	1B	8.152	+ +	1B	160.39
1B	Tdurum_contig28157_173	13.3991	1B	13.3991							+ +	7D	300.22							+ +	1B	160.39
1B	RAC875_c33179_244	13.3991	1B	13.3991							+ +	7B	295.67				+ +	7B	21.4386	+ +	7B	132.3
1B	BS00091445_51	13.3991	1B	13.3991							+ +	1B	201.25				+ +	1B	8.152	+ +	1B	159.06
1B	Excalibur_c18009_66	13.3991	1B	13.3991							+ +	1B	142.58							+ +	1B	160.39
1B	IACX3811	13.3991	1B	13.3991							+ +	1B	134.29				+ +	1B	19.5443	+ +	1B	197.88
1B	BS00062726_51	13.3991	1B	13.3991							+ +	1B	101.98							+ +	1B	48.65
1B	Excalibur_rep_c110294_82	13.3991	1B	13.3991							+ +	1B	71.09							+ +	1B	38.54
1B	IAAV1905	13.3991	1B	13.3991													+ +	1B	8.152	+ +	1B	160.39
1B	BS00082302_51	13.3991	1B	13.3991
1B	TA004123-0331	13.3991	1B	13.3991							+ +	1B	195.12							+ +	1B	154.59
1B	BS00103677_51	13.3991	1B	13.3991							+ +	1B	135.1							+ +	1B	160.39
1B	BS00065487_51	13.3991	1B	13.3991							+ +	1B	100.21							+ +	1B	160.39
1B	Excalibur_c19341_673	13.3991	1B	13.3991							+ +	1B	183.39							+ +	1B	160.39
1B	Ku_c20069_531	13.3991	1B	13.3991							+ +	1A	141.85							+ +	1A	72.7
1B	BS00062605_51	13.3991	1B	13.3991							+ +	1B	195.12							+ +	1B	154.59
1B	Kukri_c8602_730	13.3991	1B	13.3991							+ +	1B	129.09							+ +	1B	63.84
1B	BS00076889_51	13.3991	1B	13.3991							+ +	1B	31.34							+ +	1B	74.76
1B	Excalibur_c5053_707	13.3991	1B	13.3991
1B	BS00081167_51	13.3991	1B	13.3991							+ +	1B	201.25							+ +	1B	159.06
1B	BobWhite_c31602_139	13.3991	1B	13.3991							+ +	1B	205.42							+ +	1B	160.39
1B	IAAV587	13.3991	1B	13.3991							+ +	1B	206.01							+ +	1B	160.58
1B	IAAV1624	13.3991	1B	13.3991							+ +	1B	195.12							+ +	1B	160.39
1B	D_F5XZDLF01CSICV_77	13.3991	1B	13.3991							+ +	4D	122.12				+ +	1B	8.152	+ +	1B	160.39
1B	Excalibur_c43567_282	13.3991	1B	13.3991							+ +	1B	35.47				+ +	1A	1.2775	+ +	1A	14.1
1B	tplb0053b16_1030	13.3991	1B	13.3991							+ +	1B	195.12				+ +	1B	8.152	+ +	1B	154.59
1B	IAAV1625	13.3991	1B	13.3991							+ +	1B	142.58							+ +	1B	160.39
1B	IACX6621	13.3991	1B	13.3991							+ +	1B	195.12				+ +	1B	8.152	+ +	1B	154.59
1B	BS00071161_51	13.3991	1B	13.3991							+ +	1B	142.58							+ +	1B	14.19
1B	Tdurum_contig20702_274	13.3991	1B	13.3991							+ +	1B	195.12				+ +	1B	8.152	+ +	1B	154.59
1B	RAC875_c4377_461	13.3991	1B	13.3991													+ +	1B	8.152	+ +	1B	160.39
1B	Kukri_c15746_189	13.3991	1B	13.3991													+ +	1B	8.152	+ +	1B	160.39
1B	BobWhite_s63351_73	13.3991	1B	13.3991							+ +	1B	201.25				+ +	1B	8.152	+ +	1B	159.06
1B	GENE-0403_110	13.3991	1B	13.3991							+ +	1B	201.25				+ +	1B	8.152	+ +	1B	159.06
1B	BS00110545_51	13.3991	1B	13.3991													+ +	1B	8.152	+ +	1B	160.39
1B	GENE-0564_125	13.3991	1B	13.3991							+ +	1B	142.58				+ +	1B	8.152	+ +	1B	74.76
1B	BS00077837_51	13.3991	1B	13.3991							+ +	1D	5.63				+ +	1B	8.152	+ +	1B	160.39
1B	BS00022593_51	13.3991	1B	13.3991																+ +	1B	160.39
1B	BS00068512_51	13.3991	1B	13.3991							+ +	1B	208.49							+ +	1B	160.39
1B	Kukri_rep_c116792_452	13.3991	1B	13.3991
1B	IACX5712	13.3991	1B	13.3991							+ +	1B	202.41							+ +	1B	172.49
1B	RFL_Contig293_498	13.3991	1B	13.3991							+ +	1B	5.14							+ +	1B	160.39
1B	Tdurum_contig52189_1322	13.3991	1B	13.3991							+ +	1A	62.68				+ +	1B	8.152	+ +	1A	24.48
1B	wsnp_JD_rep_c49359_33578909	13.3991	1B	13.3991	+ +	1A	57.9509	+ +	1B	116.2	+ +	1A	216.46							+ +	1A	124.3
1B	GENE-2541_1120	13.3991	1B	13.3991							+ +	1B	201.25							+ +	1B	159.06
1B	Tdurum_contig62624_190	13.3991	1B	13.3991							+ +	1B	133.42							+ +	1B	160.39
1B	wsnp_JG_c1503_769884	13.3991	1B	13.3991	+ +	4A	59.8405				+ +	4A	447.65				+ +	1B	8.152	+ +	1B	160.39
1B	BS00063080_51	13.3991	1B	13.3991							+ +	1B	142.58							+ +	1B	160.39
1B	BS00005004_51	13.3991	1B	13.3991							+ +	1B	142.58				+ +	1B	8.152	+ +	1B	74.76
1B	wsnp_Ex_c66106_64268316	13.3991	1B	13.3991	+ +	1A	57.2996	+ +	1B	116.2	+ +	1A	216.46							+ +	1A	123.65
1B	BobWhite_c6367_691	13.3991	1B	13.3991							+ +	1B	201.25							+ +	1B	159.06
1B	IAAV1451	13.3991	1B	13.3991							+ +	1B	205.07							+ +	1B	160.28
1B	GENE-0489_946	13.3991	1B	13.3991							+ +	1B	142.58							+ +	1B	74.76
1B	tplb0035p13_560	13.3991	1B	13.3991							+ +	1B	142.58				+ +	1B	8.152	+ +	1B	74.76
1B	Kukri_rep_c112401_78	13.3991	1B	13.3991							+ +	1B	195.12							+ +	1B	154.59
1B	RAC875_s115222_177	13.3991	1B	13.3991							+ +	1B	195.12							+ +	1B	154.59
1B	BS00090003_51	13.3991	1B	13.3991							+ +	1B	201.25							+ +	1B	159.06
1B	RAC875_c9457_788	13.3991	1B	13.3991							+ +	1B	142.58							+ +	1B	74.76
1B	IAAV7611	13.3991	1B	13.3991							+ +	1B	201.25							+ +	1B	159.06
1B	Kukri_c13513_878	13.3991	1B	13.3991																+ +	1A	62.27
1B	GENE-0427_115	13.3991	1B	13.3991							+ +	1B	183.39				+ +	1B	8.152	+ +	1B	87.67
1B	Excalibur_rep_c110099_126	13.3991	1B	13.3991													+ +	1B	8.152	+ +	1B	160.39
1B	BS00027514_51	13.3991	1B	13.3991							+ +	1B	201.25							+ +	1B	159.06
1B	JG_c8473_141	13.3991	1B	13.3991							+ +	1B	205.25				+ +	1B	8.152	+ +	1B	160.34
1B	TA001473-0980	13.3991	1B	13.3991							+ +	1B	200.76				+ +	1B	14.9902	+ +	1B	170.93
1B	Kukri_c56333_178	13.3991	1B	13.3991							+ +	1B	142.58				+ +	1B	8.152	+ +	1B	74.76
1B	RFL_Contig4104_3352	13.3991	1B	13.3991							+ +	1B	142.58				+ +	1D	27.2429	+ +	1B	74.76
1B	TA012633-1207	13.3991	1B	13.3991							+ +	1B	205.42							+ +	1B	160.39
1B	Ku_c66951_958	13.3991	1B	13.3991							+ +	1B	201.43				+ +	1B	8.152	+ +	1B	159.12
1B	Tdurum_contig25384_255	13.3991	1B	13.3991							+ +	1B	142.58				+ +	1B	8.152	+ +	1B	74.76
1B	BS00021703_51	13.3991	1B	13.3991							+ +	1B	201.25							+ +	1B	159.06
1B	Tdurum_contig16541_78	13.3991	1B	13.3991							+ +	1B	182.66							+ +	1B	87.43
1B	Excalibur_c6154_413	13.3991	1B	13.3991													+ +	1B	9.099	+ +	1B	161.52
1B	GENE-0433_170	13.3991	1B	13.3991													+ +	1B	8.152	+ +	1B	160.39
1B	BS00040342_51	13.3991	1B	13.3991							+ +	1B	195.12				+ +	1B	8.152	+ +	1B	154.59
1B	tplb0032f08_401	13.3991	1B	13.3991													+ +	1B	8.152	+ +	1B	160.39
1B	Excalibur_c16851_835	13.3991	1B	13.3991							+ +	1B	102.41				+ +	1B	8.152	+ +	1B	54.32
1B	Excalibur_c49964_293	13.3991	1B	13.3991							+ +	3A	273.07				+ +	3A	60.0054	+ +	3A	183.51
1B	GENE-0494_151	13.3991	1B	13.3991							+ +	1B	206.01				+ +	1B	8.152	+ +	1B	160.58
1B	BS00107597_51	13.3991	1B	13.3991													+ +	1B	8.152	+ +	1B	160.39
1B	RAC875_c15207_450	13.3991	1B	13.3991																+ +	1B	156.1
1B	BS00109001_51	13.3991	1B	13.3991							+ +	1D	5.63				+ +	1B	8.152	+ +	1B	160.39
1B	BS00081963_51	13.3991	1B	13.3991													+ +	1B	8.152	+ +	1B	160.39
1B	TA001649-1197	13.3991	1B	13.3991							+ +	1B	206.01				+ +	1B	8.152	+ +	1B	160.58
1B	Excalibur_c46114_728	13.3991	1B	13.3991													+ +	1B	8.152	+ +	1B	160.39
1B	RAC875_c13855_882	13.3991	1B	13.3991													+ +	1B	8.152	+ +	1B	160.39
1B	BS00100990_51	13.3991	1B	13.3991							+ +	1D	108.87				+ +	1D	44.4852	+ +	1D	111.17
1B	GENE-0459_370	13.3991	1B	13.3991							+ +	1B	206.01				+ +	1B	8.152	+ +	1B	160.58
1B	Ex_c4206_502	13.3991	1B	13.3991							+ +	1B	344.88				+ +	1B	9.099	+ +	1B	161.52
1B	GENE-1623_147	13.3991	1B	13.3991													+ +	1B	8.152	+ +	1B	160.39
1B	IAAV6799	13.3991	1B	13.3991							+ +	1D	5.63				+ +	1B	8.152	+ +	1B	160.39
1B	IAAV6503	13.3991	1B	13.3991							+ +	1B	195.12				+ +	1B	8.152	+ +	1B	154.59
1B	BS00084021_51	13.3991	1B	13.3991							+ +	1B	201.25				+ +	1B	8.152	+ +	1B	159.06
1B	BS00069316_51	13.3991	1B	13.3991							+ +	1B	201.25				+ +	1B	8.152	+ +	1B	159.06
1B	BS00068380_51	13.3991	1B	13.3991							+ +	1B	195.12							+ +	1B	160.39
1B	BS00068182_51	13.3991	1B	13.3991							+ +	1B	201.25							+ +	1B	54.32
1B	BS00067717_51	13.3991	1B	13.3991							+ +	1B	201.25				+ +	1B	8.152	+ +	1B	159.06
1B	BS00067706_51	13.3991	1B	13.3991							+ +	1B	201.25							+ +	1B	122.77
1B	BS00066271_51	13.3991	1B	13.3991							+ +	1B	71.09							+ +	1B	38.54
1B	BS00065401_51	13.3991	1B	13.3991							+ +	1B	142.58							+ +	1B	160.39
1B	BS00065322_51	13.3991	1B	13.3991							+ +	1B	201.25							+ +	1B	159.06
1B	BS00065311_51	13.3991	1B	13.3991							+ +	1B	142.58							+ +	1B	160.39
1B	BS00064750_51	13.3991	1B	13.3991							+ +	1B	195.12							+ +	1B	160.39
1B	BS00058711_51	13.3991	1B	13.3991							+ +	1B	142.58							+ +	1B	160.39
1B	BS00049927_51	13.3991	1B	13.3991							+ +	1B	202.06							+ +	1B	125.79
1B	BS00049883_51	13.3991	1B	13.3991							+ +	1B	201.25				+ +	1B	8.152	+ +	1B	159.06
1B	BS00031417_51	13.3991	1B	13.3991							+ +	1B	142.58							+ +	1B	160.39
1B	RAC875_c28894_526	13.3991	1B	13.3991							+ +	1B	201.25				+ +	1B	8.152	+ +	1B	159.06
1B	RAC875_c51813_182	13.3991	1B	13.3991							+ +	1B	201.25							+ +	1B	159.06
1B	RAC875_c49601_837	13.3991	1B	13.3991							+ +	1B	201.25							+ +	1B	179.25
1B	RAC875_c44920_181	13.3991	1B	13.3991							+ +	1B	195.12							+ +	1B	160.39
1B	RAC875_c42715_856	13.3991	1B	13.3991							+ +	1B	142.58				+ +	1B	8.152	+ +	1B	74.76
1B	RAC875_c30593_58	13.3991	1B	13.3991							+ +	1B	142.58							+ +	1B	160.39
1B	RAC875_c30367_736	13.3991	1B	13.3991							+ +	1B	142.58				+ +	1B	8.152	+ +	1B	74.76
1B	RAC875_c21367_209	13.3991	1B	13.3991							+ +	1B	142.58							+ +	1B	160.39
1B	RAC875_c21004_580	13.3991	1B	13.3991							+ +	1D	125.77							+ +	1B	160.39
1B	RAC875_c13012_1598	13.3991	1B	13.3991							+ +	1A	151.3				+ +	1B	8.152	+ +	1A	65.31
1B	RAC875_c10050_620	13.3991	1B	13.3991							+ +	1B	142.58							+ +	1B	184.29
1B	Kukri_rep_c88225_329	13.3991	1B	13.3991							+ +	1B	195.12				+ +	1B	8.152	+ +	1B	154.59
1B	Kukri_rep_c76296_215	13.3991	1B	13.3991							+ +	1B	195.12							+ +	1B	160.39
1B	Kukri_rep_c104321_201	13.3991	1B	13.3991							+ +	1B	205.07				+ +	1B	8.152	+ +	1B	160.28
1B	Kukri_rep_c101022_707	13.3991	1B	13.3991							+ +	1B	141.79				+ +	1B	8.152	+ +	1B	67.89
1B	Kukri_c9105_1184	13.3991	1B	13.3991							+ +	1B	201.25							+ +	1B	159.06
1B	Kukri_c8943_1381	13.3991	1B	13.3991							+ +	1B	195.12				+ +	1B	8.152	+ +	1B	154.59
1B	Kukri_c7129_227	13.3991	1B	13.3991							+ +	1B	201.25				+ +	1B	8.152	+ +	1B	159.06
1B	Kukri_c60746_198	13.3991	1B	13.3991							+ +	1B	201.25				+ +	1B	8.152	+ +	1B	159.06
1B	Kukri_c39767_204	13.3991	1B	13.3991							+ +	5B	55.47							+ +	5B	606.57
1B	Kukri_c38845_821	13.3991	1B	13.3991							+ +	1B	102.41							+ +	1B	160.39
1B	Kukri_c29652_858	13.3991	1B	13.3991							+ +	1A	216.46							+ +	1A	129.88
1B	Kukri_c26731_312	13.3991	1B	13.3991							+ +	1B	142.58				+ +	1B	8.152	+ +	1B	74.76
1B	Kukri_c22856_385	13.3991	1B	13.3991							+ +	1B	142.58				+ +	1B	8.152	+ +	1B	74.76
1B	Kukri_c1853_1975	13.3991	1B	13.3991							+ +	1B	201.43							+ +	1B	159.12
1B	Kukri_c1529_124	13.3991	1B	13.3991							+ +	6B	388.21							+ +	6B	411.79
1B	Kukri_c14968_674	13.3991	1B	13.3991							+ +	1B	208.49				+ +	1B	8.152	+ +	1B	172.49
1B	Kukri_c11756_1706	13.3991	1B	13.3991							+ +	1B	142.58							+ +	1B	54.32
1B	Ku_c7557_607	13.3991	1B	13.3991							+ +	1B	201.25				+ +	1B	14.9902	+ +	1B	159.06
1B	Ku_c12783_286	13.3991	1B	13.3991							+ +	1B	201.25				+ +	1B	8.152	+ +	1B	159.06
1B	Ku_c11706_149	13.3991	1B	13.3991							+ +	1B	201.25				+ +	1B	14.9902	+ +	1B	159.06
1B	JD_c5757_605	13.3991	1B	13.3991													+ +	1B	8.152	+ +	1B	160.39
1B	Jagger_c7740_104	13.3991	1B	13.3991							+ +	1B	205.07				+ +	1B	8.152	+ +	1B	160.28
1B	Jagger_c6107_116	13.3991	1B	13.3991							+ +	1B	142.58				+ +	1B	8.152	+ +	1B	74.76
1B	Jagger_c5906_333	13.3991	1B	13.3991							+ +	1B	195.12				+ +	1B	8.152	+ +	1B	154.59
1B	IACX19890	13.3991	1B	13.3991							+ +	1B	142.58				+ +	1B	8.152	+ +	1B	74.76
1B	IACX14648	13.3991	1B	13.3991							+ +	1B	201.25							+ +	1B	159.06
1B	IACX13378	13.3991	1B	13.3991							+ +	1B	201.25				+ +	1B	14.9902	+ +	1B	170.93
1B	IAAV7602	13.3991	1B	13.3991							+ +	1B	195.12							+ +	1B	154.59
1B	IAAV6922	13.3991	1B	13.3991							+ +	1B	142.58							+ +	1B	160.39
1B	IAAV6001	13.3991	1B	13.3991							+ +	1B	142.58				+ +	1B	8.152	+ +	1B	74.76
1B	IAAV4705	13.3991	1B	13.3991													+ +	1B	8.152	+ +	1B	154.59
1B	IAAV4531	13.3991	1B	13.3991							+ +	1B	142.58				+ +	1B	8.152	+ +	1B	74.76
1B	IAAV4349	13.3991	1B	13.3991							+ +	1B	201.25							+ +	1B	122.77
1B	IAAV3828	13.3991	1B	13.3991							+ +	1B	201.43							+ +	1B	172.49
1B	IAAV3801	13.3991	1B	13.3991							+ +	1B	142.58							+ +	1B	160.39
1B	IAAV2452	13.3991	1B	13.3991							+ +	1B	201.43							+ +	1B	124.28
1B	IAAV2375	13.3991	1B	13.3991							+ +	1B	142.58				+ +	1B	8.152	+ +	1B	74.76
1B	GENE-2162_650	13.3991	1B	13.3991							+ +	1B	201.25							+ +	1B	159.06
1B	GENE-0564_313	13.3991	1B	13.3991							+ +	1B	142.58							+ +	1B	74.76
1B	GENE-0553_173	13.3991	1B	13.3991							+ +	1B	142.58				+ +	1B	8.152	+ +	1B	74.76
1B	GENE-0489_91	13.3991	1B	13.3991
1B	GENE-0387_81	13.3991	1B	13.3991							+ +	1B	133.42							+ +	1B	65.22
1B	GENE-0346_235	13.3991	1B	13.3991							+ +	1B	142.58				+ +	1B	8.152	+ +	1B	74.76
1B	GENE-0339_174	13.3991	1B	13.3991							+ +	1B	195.12							+ +	1B	154.59
1B	GENE-0217_113	13.3991	1B	13.3991							+ +	1B	195.12				+ +	1B	8.152	+ +	1B	154.59
1B	GENE-0087_561	13.3991	1B	13.3991							+ +	1B	142.58				+ +	1B	8.152	+ +	1B	74.76
1B	GENE-0084_248	13.3991	1B	13.3991
1B	GENE-0041_415	13.3991	1B	13.3991
1B	Excalibur_rep_c68921_433	13.3991	1B	13.3991							+ +	1B	202.41							+ +	1B	159.43
1B	Excalibur_rep_c103847_565	13.3991	1B	13.3991							+ +	1B	142.58							+ +	1B	160.39
1B	Excalibur_rep_c101395_56	13.3991	1B	13.3991							+ +	1B	208.49							+ +	1B	187.17
1B	Excalibur_c5881_398	13.3991	1B	13.3991							+ +	1B	201.25				+ +	1B	8.152	+ +	1B	159.06
1B	Excalibur_c5775_228	13.3991	1B	13.3991							+ +	1B	142.58				+ +	1B	8.152	+ +	1B	74.76
1B	Excalibur_c54439_276	13.3991	1B	13.3991							+ +	1B	102.41							+ +	1B	160.39
1B	Excalibur_c52484_106	13.3991	1B	13.3991							+ +	1D	5.63				+ +	1B	8.152	+ +	1B	160.39
1B	Excalibur_c2541_262	13.3991	1B	13.3991							+ +	1B	142.58							+ +	1B	160.39
1B	Excalibur_c25368_372	13.3991	1B	13.3991							+ +	1B	142.58							+ +	1B	160.39
1B	Excalibur_c24828_1288	13.3991	1B	13.3991							+ +	1B	201.25				+ +	1B	8.152	+ +	1B	159.06
1B	Excalibur_c1886_1288	13.3991	1B	13.3991							+ +	1B	185.63				+ +	1B	19.5443	+ +	1B	88.38
1B	Excalibur_c14494_483	13.3991	1B	13.3991																+ +	1B	172.49
1B	Ex_c40520_1484	13.3991	1B	13.3991							+ +	1B	201.25							+ +	1B	123.78
1B	BS00110120_51	13.3991	1B	13.3991							+ +	1B	201.25				+ +	1B	8.152	+ +	1B	159.06
1B	BS00104686_51	13.3991	1B	13.3991							+ +	1B	201.25							+ +	1B	159.06
1B	BS00098308_51	13.3991	1B	13.3991							+ +	1B	201.25							+ +	1B	154.59
1B	BS00095751_51	13.3991	1B	13.3991							+ +	1B	142.58				+ +	1B	8.152	+ +	1B	74.76
1B	BS00095477_51	13.3991	1B	13.3991							+ +	1B	201.25							+ +	1B	122.77
1B	BS00094759_51	13.3991	1B	13.3991							+ +	1B	142.58							+ +	1B	154.59
1B	BS00093736_51	13.3991	1B	13.3991							+ +	1B	201.43				+ +	1B	8.152	+ +	1B	126.29
1B	BS00093102_51	13.3991	1B	13.3991							+ +	1B	142.58				+ +	1B	8.152	+ +	1B	74.76
1B	BS00088671_51	13.3991	1B	13.3991							+ +	1B	195.12				+ +	1B	8.152	+ +	1B	154.59
1B	BS00088256_51	13.3991	1B	13.3991							+ +	1B	142.58							+ +	1B	160.39
1B	Tdurum_contig26201_77	13.3991	1B	13.3991							+ +	1B	195.12							+ +	1B	154.59
1B	BS00110121_51	13.3991	1B	13.3991							+ +	1B	142.58							+ +	1B	54.32
1B	BS00023177_51	13.3991	1B	13.3991							+ +	1A	89.89				+ +	1B	8.152	+ +	1A	39.32
1B	Tdurum_contig43475_155	13.3991	1B	13.3991							+ +	1A	59.73				+ +	1B	9.099	+ +	1A	22.23
1B	CAP7_s13262_197	13.3991	1B	13.3991							+ +	1B	205.07				+ +	1B	1.6712	+ +	1B	3.2
1B	GENE-0339_153	13.3991	1B	13.3991							+ +	1B	195.12				+ +	1B	8.152	+ +	1B	154.59
1B	BS00063872_51	13.3991	1B	13.3991							+ +	1B	195.12							+ +	1B	154.59
1B	BS00080401_51	13.3991	1B	13.3991													+ +	1B	8.152	+ +	1B	160.39
1B	IAAV3057	13.3991	1B	13.3991							+ +	1B	142.58				+ +	1B	8.152	+ +	1B	74.76
1B	Kukri_c34536_373	13.3991	1B	13.3991							+ +	1D	45.36				+ +	1B	8.152	+ +	1B	160.39
1B	BS00032266_51	13.3991	1B	13.3991							+ +	1B	134.29							+ +	1B	65.5
1B	BS00035690_51	13.3991	1B	13.3991							+ +	1B	201.43				+ +	1B	8.152	+ +	1B	159.12
1B	RFL_Contig3262_974	13.3991	1B	13.3991													+ +	1B	8.152	+ +	1B	160.39
1B	Ku_c13532_1765	13.3991	1B	13.3991													+ +	1B	8.152	+ +	1B	160.39
1B	Excalibur_c55348_567	13.3991	1B	13.3991							+ +	1B	195.12							+ +	1B	154.59
1B	BS00051105_51	13.3991	1B	13.3991							+ +	1B	201.25				+ +	1B	11.2531	+ +	1B	122.77
1B	IACX6858	13.3991	1B	13.3991							+ +	1B	142.58							+ +	1B	74.76
1B	Tdurum_contig42243_2022	13.3991	1B	13.3991
1B	TA004950-0888	13.3991	1B	13.3991
1B	BS00036866_51	13.3991	1B	13.3991							+ +	1B	195.12				+ +	1B	8.152	+ +	1B	154.59
1B	BS00083340_51	13.3991	1B	13.3991							+ +	1A	107.14				+ +	1B	8.1148	+ +	1A	46.35
1B	Tdurum_contig76266_221	13.3991	1B	13.3991																+ +	1B	160.39
1B	Kukri_c17540_394	13.3991	1B	13.3991							+ +	1B	201.12				+ +	1B	8.152	+ +	1B	159.02
1B	D_F1BEJMU01CYX2V_133	13.3991	1B	13.3991							+ +	1B	206.01				+ +	1B	8.152	+ +	1B	160.58
1B	Excalibur_c45969_370	13.3991	1B	13.3991							+ +	1A	115.22							+ +	1A	58.01
1B	Excalibur_c105151_200	13.3991	1B	13.3991							+ +	1A	117.68							+ +	1A	65.31
1B	wsnp_Ex_c5780_10154132	13.3991	1B	13.3991	+ +	1B	13.2751	+ +	1B	116.2	+ +	1B	149.76				+ +	1B	8.152	+ +	1A	65.31
1B	IACX18572	13.9673	1B	13.9673
1B	RAC875_rep_c71677_695	15.144	1B	15.144							+ +	1B	142.58							+ +	1B	74.76
1B	IACX3505	15.144	1B	15.144							+ +	1B	142.58							+ +	1B	160.39
1B	IAAV3430	15.144	1B	15.144							+ +	1B	142.58							+ +	1B	160.39
1B	BS00066395_51	15.144	1B	15.144							+ +	1D	108.87				+ +	1D	44.4852	+ +	1D	111.17
1B	Tdurum_contig12940_191	15.144	1B	15.144							+ +	1B	195.12							+ +	1B	160.39
1B	BS00022328_51	15.144	1B	15.144							+ +	1B	205.25							+ +	1B	160.34
1B	IAAV3683	15.144	1B	15.144							+ +	1B	142.58							+ +	1B	74.76
1B	RAC875_c25100_89	15.144	1B	15.144							+ +	1B	195.12				+ +	1B	8.152	+ +	1B	154.59
1B	Excalibur_c31375_558	15.144	1B	15.144							+ +	1B	142.58							+ +	1B	160.39
1B	RAC875_c99469_172	17.3432	1B	17.3432							+ +	1B	201.25							+ +	1B	159.06
1B	Kukri_c31541_909	19.255	1B	19.255							+ +	1B	201.25				+ +	1B	8.152	+ +	1B	159.06
1B	BS00070522_51	19.255	1B	19.255							+ +	1B	207.14				+ +	1B	8.152	+ +	1B	160.39
1B	D_contig18874_367	19.255	1B	19.255													+ +	1B	8.152	+ +	1B	160.39
1B	BobWhite_c26_1245	19.255	1B	19.255													+ +	1B	8.152	+ +	1B	160.39
1B	wsnp_Ex_c16581_25100502	19.255	1B	19.255	+ +	1B	28.1921										+ +	1B	8.152	+ +	1B	160.39
1B	IAAV3998	19.255	1B	19.255							+ +	1A	216.46				+ +	1B	8.152	+ +	1A	129.88
1B	TA001459-1122	19.255	1B	19.255							+ +	3B	250.24				+ +	1B	8.152	+ +	1B	160.39
1B	Ku_c12689_1094	19.255	1B	19.255							+ +	1B	195.12				+ +	1B	8.152	+ +	1B	154.59
1B	RAC875_c42113_423	19.255	1B	19.255													+ +	1B	8.152	+ +	1B	160.39
1B	Excalibur_c10535_1094	19.255	1B	19.255
1B	BobWhite_rep_c49751_629	19.255	1B	19.255							+ +	5B	659.94				+ +	1B	8.152	+ +	1B	160.39
1B	BS00021995_51	19.255	1B	19.255							+ +	1B	195.12	+ +	1B	41.55				+ +	1B	129.32
1B	GENE-0565_201	19.255	1B	19.255							+ +	1B	206.01				+ +	1B	8.152	+ +	1B	160.58
1B	BS00067097_51	19.255	1B	19.255							+ +	1B	102.41							+ +	1B	54.32
1B	BS00063979_51	19.255	1B	19.255							+ +	1D	5.63				+ +	1B	8.152	+ +	1B	160.39
1B	BS00067169_51	19.255	1B	19.255							+ +	1B	195.12				+ +	1B	8.152	+ +	1B	154.59
1B	BS00069054_51	19.255	1B	19.255																+ +	1B	160.39
1B	BS00074962_51	19.255	1B	19.255							+ +	1B	133.42				+ +	1B	8.152	+ +	1B	65.22
1B	wsnp_Ex_c5780_10153638	19.255	1B	19.255	+ +	1B	13.1918				+ +	1B	149.76							+ +	1B	77.05
1B	BS00093740_51	19.255	1B	19.255							+ +	1B	201.43				+ +	1B	19.5443	+ +	1B	127.3
1B	BS00087138_51	19.255	1B	19.255																+ +	1B	160.39
1B	BS00026541_51	19.255	1B	19.255							+ +	1B	195.12							+ +	1B	160.39
1B	IAAV1833	19.255	1B	19.255							+ +	1B	142.58							+ +	1B	160.39
1B	wsnp_Ku_c16938_25916260	19.255	1B	19.255	+ +	1B	28.0574	+ +	1B	116.2	+ +	1B	142.58				+ +	1B	8.152	+ +	1B	74.76
1B	Tdurum_contig13095_97	19.255	1B	19.255							+ +	1B	205.07							+ +	1B	160.28
1B	IAAV8714	19.255	1B	19.255							+ +	1B	142.58				+ +	1B	8.152	+ +	1B	74.76
1B	GENE-0032_951	19.255	1B	19.255							+ +	1B	201.25				+ +	1B	8.152	+ +	1B	159.06
1B	Kukri_rep_c110443_269	19.255	1B	19.255							+ +	1B	195.12							+ +	1B	154.59
1B	Kukri_c29582_126	19.255	1B	19.255							+ +	1B	201.25							+ +	1B	159.06
1B	IAAV3583	19.255	1B	19.255																+ +	1B	160.39
1B	GENE-0450_892	19.255	1B	19.255
1B	Excalibur_c7954_672	19.255	1B	19.255													+ +	1B	8.152	+ +	1B	160.39
1B	Tdurum_contig70094_228	19.255	1B	19.255							+ +	1B	142.58							+ +	1B	74.76
1B	RAC875_rep_c109306_570	19.255	1B	19.255							+ +	1B	195.12				+ +	1B	8.152	+ +	1B	154.59
1B	RAC875_c68119_594	19.255	1B	19.255							+ +	1B	201.25				+ +	1B	8.152	+ +	1B	159.06
1B	Kukri_c54054_511	19.255	1B	19.255													+ +	1B	8.152	+ +	1B	160.39
1B	IACX11116	19.255	1B	19.255
1B	BobWhite_c39153_131	19.255	1B	19.255							+ +	1B	202.06							+ +	1B	123.28
1B	GENE-0332_657	19.255	1B	19.255							+ +	1B	195.12							+ +	1B	154.59
1B	BS00066117_51	19.255	1B	19.255							+ +	1B	142.58							+ +	1B	160.39
1B	BS00038368_51	19.255	1B	19.255							+ +	1B	142.58							+ +	1B	160.39
1B	BS00073034_51	19.255	1B	19.255							+ +	1B	195.12							+ +	1B	139.2
1B	Tdurum_contig41904_446	19.255	1B	19.255							+ +	1B	144.13							+ +	1B	67.95
1B	GENE-0321_186	19.255	1B	19.255
1B	BS00067507_51	19.255	1B	19.255							+ +	1B	183.39							+ +	1B	154.09
1B	Tdurum_contig12812_182	19.255	1B	19.255							+ +	1B	191.51				+ +	1B	8.152	+ +	1B	101.26
1B	RAC875_c19348_713	19.255	1B	19.255							+ +	1A	216.46							+ +	1A	129.88
1B	IAAV4985	19.255	1B	19.255							+ +	1B	201.43							+ +	1B	172.49
1B	Excalibur_rep_c113275_136	19.255	1B	19.255							+ +	1B	195.12							+ +	1B	160.39
1B	BS00064929_51	19.255	1B	19.255							+ +	1B	195.12				+ +	1B	8.152	+ +	1B	154.59
1B	BobWhite_c18208_142	19.255	1B	19.255							+ +	1B	201.25							+ +	1B	159.06
1B	wsnp_Ex_c14832_22953512	19.255	1B	19.255	+ +	1B	40.4219
1B	wsnp_Ex_c12063_19310114	19.255	1B	19.255	+ +	1B	22.9333	+ +	1B	78.4	+ +	1B	195.12							+ +	1B	87.67
1B	Tdurum_contig19251_515	19.255	1B	19.255							+ +	1B	205.07							+ +	1B	160.28
1B	Tdurum_contig19251_352	19.255	1B	19.255							+ +	1B	142.58							+ +	1B	160.39
1B	RFL_Contig5232_4612	19.255	1B	19.255																+ +	1D	113.12
1B	RAC875_rep_c115865_721	19.255	1B	19.255							+ +	1B	142.58							+ +	1B	160.39
1B	RAC875_c455_1400	19.255	1B	19.255							+ +	1B	142.58							+ +	1B	160.39
1B	Ku_c3695_1696	19.255	1B	19.255							+ +	1B	195.12							+ +	1B	160.39
1B	Ku_c2189_853	19.255	1B	19.255							+ +	1B	201.25							+ +	1B	122.77
1B	IACX5756	19.255	1B	19.255							+ +	1B	195.12				+ +	1B	19.5443	+ +	1B	197.88
1B	IACX2935	19.255	1B	19.255							+ +	1B	185.63							+ +	1B	107.7
1B	IACX13974	19.255	1B	19.255							+ +	1B	205.07							+ +	1B	160.28
1B	Excalibur_c43347_322	19.255	1B	19.255							+ +	1B	195.12							+ +	1B	160.39
1B	BS00110104_51	19.255	1B	19.255							+ +	1B	202.06							+ +	1B	159.32
1B	RAC875_c41675_396	19.255	1B	19.255							+ +	1B	206.01				+ +	1B	8.152	+ +	1B	160.58
1B	BS00090490_51	19.255	1B	19.255													+ +	1A	5.0179	+ +	1A	26.85
1B	BobWhite_c3771_441	19.255	1B	19.255							+ +	1B	200.42				+ +	1B	8.152	+ +	1B	158.79
1B	Excalibur_c6497_535	19.255	1B	19.255							+ +	1B	208.38				+ +	1B	8.152	+ +	1B	134.66
1B	Excalibur_c5562_380	19.255	1B	19.255							+ +	1B	35.47							+ +	1B	23.61
1B	TA001594-0748	19.255	1B	19.255							+ +	1B	35.47							+ +	1B	23.61
1B	Kukri_c3754_163	19.255	1B	19.255							+ +	1D	51.42							+ +	1B	54.32
1B	Excalibur_c54420_218	19.255	1B	19.255																+ +	1B	54.32
1B	wsnp_BE637864B_Ta_1_1	19.255	1B	19.255	+ +	1B	31.4371				+ +	1B	200.42							+ +	1B	138.19
1B	BS00067201_51	19.255	1B	19.255							+ +	1B	195.12							+ +	1B	154.59
1B	Kukri_c31349_1542	19.255	1B	19.255							+ +	1B	201.25							+ +	1B	159.06
1B	BS00111170_51	19.255	1B	19.255							+ +	1B	35.47							+ +	1B	160.39
1B	RAC875_c21598_248	19.255	1B	19.255							+ +	1B	134.29							+ +	1B	160.39
1B	BS00100994_51	19.255	1B	19.255							+ +	1B	82.06							+ +	1B	160.39
1B	IAAV426	19.255	1B	19.255							+ +	1B	145.04							+ +	1B	75.54
1B	GENE-3070_114	19.255	1B	19.255							+ +	1B	182.93							+ +	1B	87.52
1B	GENE-1276_68	19.255	1B	19.255							+ +	1B	205.25							+ +	1B	160.34
1B	Excalibur_c415_844	19.255	1B	19.255							+ +	1B	49.56				+ +	1B	8.152	+ +	1B	74.76
1B	tplb0055p02_1074	19.255	1B	19.255							+ +	1B	195.12							+ +	1B	160.39
1B	Kukri_c1529_462	19.255	1B	19.255							+ +	1B	201.25							+ +	1B	159.06
1B	Excalibur_c40507_80	19.255	1B	19.255							+ +	1B	195.12							+ +	1B	160.39
1B	Excalibur_c32726_279	19.255	1B	19.255							+ +	1B	201.43							+ +	1B	159.12
1B	CAP12_c7629_189	19.255	1B	19.255							+ +	1B	31.34							+ +	1B	160.39
1B	BS00022916_51	19.255	1B	19.255							+ +	1B	195.12							+ +	1B	105.17
1B	RAC875_rep_c109118_164	19.255	1B	19.255							+ +	1B	142.58				+ +	1B	8.152	+ +	1B	74.76
1B	BS00004981_51	19.255	1B	19.255							+ +	1B	201.25							+ +	1B	159.06
1B	RAC875_c49667_53	19.255	1B	19.255																+ +	1B	160.39
1B	RFL_Contig2670_718	19.255	1B	19.255							+ +	1B	206.01							+ +	1B	160.58
1B	BS00110455_51	19.255	1B	19.255							+ +	1B	206.01							+ +	1B	160.58
1B	Kukri_c7_731	19.255	1B	19.255													+ +	1B	8.152	+ +	1B	160.39
1B	Kukri_c35451_437	19.255	1B	19.255							+ +	1B	71.09							+ +	1B	160.39
1B	Excalibur_c104812_253	19.255	1B	19.255													+ +	4A	101.918	+ +	4A	170.79
1B	Tdurum_contig101101_264	19.255	1B	19.255																+ +	1B	160.39
1B	BS00088767_51	19.255	1B	19.255													+ +	1B	8.152	+ +	1B	160.39
1B	BobWhite_c9316_300	19.255	1B	19.255							+ +	1B	201.25				+ +	1B	8.152	+ +	1B	138.7
1B	TA004698-0181	19.255	1B	19.255							+ +	1B	206.01				+ +	1B	8.152	+ +	1B	160.58
1B	TA002664-0848	19.255	1B	19.255							+ +	1B	206.01				+ +	1B	8.152	+ +	1B	160.58
1B	RFL_Contig4059_310	19.255	1B	19.255							+ +	1B	201.25				+ +	1B	8.152	+ +	1B	159.06
1B	RAC875_c5544_725	19.255	1B	19.255							+ +	1D	5.63							+ +	1B	160.39
1B	Kukri_c37212_1286	19.255	1B	19.255							+ +	1A	82.12				+ +	1B	9.099	+ +	1A	30.17
1B	IAAV5936	19.255	1B	19.255							+ +	1B	195.12				+ +	1B	8.152	+ +	1B	154.59
1B	GENE-0400_330	19.255	1B	19.255							+ +	1B	206.01				+ +	1B	8.152	+ +	1B	160.58
1B	GENE-0181_607	19.255	1B	19.255							+ +	1B	205.42							+ +	1B	160.39
1B	Excalibur_c5789_373	19.255	1B	19.255							+ +	1B	201.43							+ +	1B	159.12
1B	Excalibur_c24117_534	19.255	1B	19.255							+ +	1A	216.46							+ +	1A	129.88
1B	BS00066135_51	19.255	1B	19.255							+ +	1B	205.42				+ +	1B	8.152	+ +	1B	160.39
1B	BS00026899_51	19.255	1B	19.255													+ +	1B	8.152	+ +	1B	160.39
1B	BobWhite_rep_c51917_234	19.255	1B	19.255							+ +	1B	206.01				+ +	1B	8.152	+ +	1B	160.58
1B	BobWhite_c11036_842	19.255	1B	19.255							+ +	1B	205.42				+ +	1B	8.152	+ +	1B	160.39
1B	BobWhite_c10399_401	19.255	1B	19.255							+ +	1D	5.63				+ +	1B	8.152	+ +	1B	160.39
1B	GENE-2766_500	19.255	1B	19.255							+ +	1B	205.42							+ +	1B	160.39
1B	IACX18186	19.255	1B	19.255																+ +	1B	160.39
1B	IAAV1772	19.255	1B	19.255													+ +	1B	8.152	+ +	1B	160.39
1B	Excalibur_rep_c113987_164	19.255	1B	19.255																+ +	1B	160.39
1B	CAP12_c1632_462	19.255	1B	19.255							+ +	1B	206.01							+ +	1B	160.58
1B	BS00091993_51	19.255	1B	19.255													+ +	1B	8.152	+ +	1B	160.39
1B	BS00064755_51	19.255	1B	19.255																+ +	1B	160.39
1B	RAC875_rep_c75626_232	19.255	1B	19.255													+ +	1B	8.152	+ +	1B	160.39
1B	IAAV6025	19.255	1B	19.255							+ +	1B	142.58				+ +	1B	8.152	+ +	1B	74.76
1B	BS00083533_51	19.255	1B	19.255							+ +	1B	201.25							+ +	1B	159.06
1B	Tdurum_contig14847_144	19.255	1B	19.255							+ +	1B	134.29				+ +	1B	19.5443	+ +	1B	197.88
1B	wsnp_Ex_rep_c67198_65702998	19.255	1B	19.255	+ +	1B	10.9793	+ +	1B	116.2	+ +	1B	102.41				+ +	1B	8.152	+ +	1B	54.32
1B	Tdurum_contig56188_569	19.255	1B	19.255							+ +	1B	172.32							+ +	1B	160.39
1B	Tdurum_contig25384_530	19.255	1B	19.255							+ +	1B	195.12							+ +	1B	160.39
1B	Tdurum_contig12173_284	19.255	1B	19.255							+ +	1B	195.12				+ +	1B	8.152	+ +	1B	154.59
1B	TA005710-0827	19.255	1B	19.255							+ +	1B	195.12				+ +	1B	8.152	+ +	1B	154.59
1B	RFL_Contig1952_781	19.255	1B	19.255							+ +	1B	201.25				+ +	1B	8.152	+ +	1B	159.06
1B	RAC875_rep_c104133_1757	19.255	1B	19.255							+ +	1B	71.09							+ +	1B	38.54
1B	RAC875_c8282_644	19.255	1B	19.255							+ +	1B	71.09							+ +	1B	38.54
1B	RAC875_c82649_146	19.255	1B	19.255							+ +	1B	142.58				+ +	1B	8.152	+ +	1B	74.76
1B	RAC875_c6825_202	19.255	1B	19.255							+ +	1B	201.25				+ +	1B	8.152	+ +	1B	159.06
1B	RAC875_c63067_283	19.255	1B	19.255							+ +	1B	195.12							+ +	1B	160.39
1B	RAC875_c47884_100	19.255	1B	19.255							+ +	1B	195.12				+ +	1B	8.152	+ +	1B	154.59
1B	RAC875_c46581_420	19.255	1B	19.255							+ +	1B	195.12				+ +	1B	8.152	+ +	1B	154.59
1B	RAC875_c29054_192	19.255	1B	19.255							+ +	1B	195.12							+ +	1B	154.59
1B	RAC875_c1080_523	19.255	1B	19.255							+ +	1A	221.23				+ +	1B	8.152	+ +	1A	149.9
1B	Kukri_rep_c105316_262	19.255	1B	19.255													+ +	1B	8.152	+ +	1B	160.39
1B	Kukri_c7886_195	19.255	1B	19.255							+ +	1B	201.25				+ +	1B	8.152	+ +	1B	159.06
1B	Kukri_c53962_102	19.255	1B	19.255							+ +	1B	195.12				+ +	1B	8.152	+ +	1B	154.59
1B	Kukri_c34436_560	19.255	1B	19.255							+ +	1B	195.12				+ +	1B	8.152	+ +	1B	154.59
1B	Kukri_c25654_382	19.255	1B	19.255							+ +	1B	142.58				+ +	1B	8.152	+ +	1B	74.76
1B	IACX3431	19.255	1B	19.255							+ +	1B	201.25				+ +	1B	8.152	+ +	1B	159.06
1B	IAAV960	19.255	1B	19.255													+ +	1B	8.152	+ +	1B	160.39
1B	IAAV7575	19.255	1B	19.255							+ +	1B	201.25				+ +	1B	8.152	+ +	1B	159.06
1B	IAAV268	19.255	1B	19.255							+ +	1B	142.58				+ +	1B	8.152	+ +	1B	74.76
1B	IAAV2366	19.255	1B	19.255													+ +	1B	8.152	+ +	1B	160.39
1B	GENE-0256_368	19.255	1B	19.255							+ +	1B	142.58				+ +	1B	8.152	+ +	1B	74.76
1B	GENE-0025_338	19.255	1B	19.255							+ +	1B	201.25				+ +	1B	8.152	+ +	1B	159.06
1B	GENE-0025_120	19.255	1B	19.255							+ +	1B	201.25				+ +	1B	8.152	+ +	1B	159.06
1B	GENE-0019_1155	19.255	1B	19.255							+ +	1B	134.29				+ +	1B	14.9902	+ +	1B	170.93
1B	Excalibur_c95327_51	19.255	1B	19.255							+ +	1B	142.58				+ +	1B	8.152	+ +	1B	74.76
1B	Excalibur_c89515_95	19.255	1B	19.255							+ +	1B	201.12				+ +	1B	8.152	+ +	1B	125.29
1B	Excalibur_c6213_689	19.255	1B	19.255							+ +	1B	142.58				+ +	1B	8.152	+ +	1B	74.76
1B	Excalibur_c20610_149	19.255	1B	19.255							+ +	1B	201.25				+ +	1B	14.9902	+ +	1B	159.06
1B	Excalibur_c17202_1833	19.255	1B	19.255							+ +	1B	185.63							+ +	1B	99.39
1B	Excalibur_c14541_350	19.255	1B	19.255																+ +	1B	160.39
1B	Excalibur_c14273_1928	19.255	1B	19.255							+ +	1B	171.55							+ +	1B	84
1B	D_GA8KES401BUJHD_322	19.255	1B	19.255							+ +	1B	195.12							+ +	1B	154.59
1B	CAP12_c2714_164	19.255	1B	19.255							+ +	1B	195.12				+ +	1B	8.152	+ +	1B	154.59
1B	BS00110181_51	19.255	1B	19.255							+ +	1B	195.12							+ +	1B	154.59
1B	BS00087444_51	19.255	1B	19.255							+ +	1B	195.12							+ +	1B	160.39
1B	BS00081168_51	19.255	1B	19.255							+ +	1B	142.58				+ +	1B	8.152	+ +	1B	74.76
1B	BS00067003_51	19.255	1B	19.255							+ +	1B	182.66							+ +	1B	87.43
1B	BS00023058_51	19.255	1B	19.255							+ +	1B	201.25				+ +	1B	19.5443	+ +	1B	197.88
1B	BS00021902_51	19.255	1B	19.255							+ +	1B	142.58							+ +	1B	160.39
1B	BS00010992_51	19.255	1B	19.255							+ +	1B	201.12							+ +	1B	139.7
1B	BS00006820_51	19.255	1B	19.255							+ +	1B	134.29				+ +	1B	14.9902	+ +	1B	170.93
1B	BobWhite_c11817_376	19.255	1B	19.255							+ +	1B	201.25				+ +	1B	8.152	+ +	1B	159.06
1B	wsnp_Ex_rep_c67665_66326492	19.255	1B	19.255	+ +	1A	57.9509	+ +	1B	116.2	+ +	1A	216.46				+ +	1B	8.152	+ +	1A	124.3
1B	IAAV7634	19.255	1B	19.255							+ +	1B	206.01				+ +	1B	8.152	+ +	1B	160.58
1B	GENE-3956_91	19.255	1B	19.255							+ +	1B	206.01				+ +	1B	8.152	+ +	1B	160.58
1B	BS00093945_51	19.255	1B	19.255							+ +	1B	201.25				+ +	1B	8.152	+ +	1B	159.06
1B	BS00032025_51	19.255	1B	19.255							+ +	5B	118.43				+ +	3A	104.451	+ +	3A	378.37
1B	wsnp_Ex_c39661_46902689	19.255	1B	19.255	+ +	1A	57.2996	+ +	1B	116.2	+ +	1A	216.46							+ +	1A	123.65
1B	wsnp_Ex_c27136_36355033	19.255	1B	19.255	+ +	1B	27.3648				+ +	1B	201.12							+ +	1B	159.02
1B	Kukri_c11587_99	19.255	1B	19.255							+ +	1B	202.06				+ +	1B	8.152	+ +	1B	159.32
1B	JD_c11168_452	19.255	1B	19.255							+ +	1B	171.55							+ +	1B	84
1B	GENE-0815_140	19.255	1B	19.255							+ +	1B	142.58				+ +	1B	8.152	+ +	1B	74.76
1B	Ex_c15717_451	19.255	1B	19.255							+ +	1B	142.58				+ +	1B	8.152	+ +	1B	74.76
1B	BS00091688_51	19.255	1B	19.255							+ +	1B	165.28							+ +	1B	160.39
1B	BS00083306_51	19.255	1B	19.255							+ +	1B	206.01				+ +	1B	8.152	+ +	1B	160.58
1B	BobWhite_c26130_475	19.255	1B	19.255							+ +	1B	206.01				+ +	1B	8.152	+ +	1B	160.58
1B	Ku_c7557_633	19.255	1B	19.255							+ +	1B	201.25				+ +	1B	14.9902	+ +	1B	159.06
1B	IACX778	19.255	1B	19.255							+ +	1B	205.45				+ +	1B	8.152	+ +	1B	160.4
1B	Tdurum_contig10663_1143	19.255	1B	19.255							+ +	1B	142.58							+ +	1B	160.39
1B	TA003412-0312	19.255	1B	19.255							+ +	1B	142.58				+ +	1B	8.152	+ +	1B	74.76
1B	RAC875_c63624_1002	19.255	1B	19.255							+ +	1A	89.89							+ +	1A	39.32
1B	RAC875_c42113_93	19.255	1B	19.255													+ +	1B	8.152	+ +	1B	160.39
1B	Kukri_rep_c111568_656	19.255	1B	19.255							+ +	1B	142.58				+ +	1B	8.152	+ +	1B	74.76
1B	Kukri_rep_c108883_500	19.255	1B	19.255							+ +	1B	201.25				+ +	1B	8.152	+ +	1B	159.06
1B	Kukri_c9721_1525	19.255	1B	19.255													+ +	1B	8.152	+ +	1B	160.39
1B	Kukri_c14040_499	19.255	1B	19.255													+ +	1B	8.152	+ +	1B	160.39
1B	IAAV8952	19.255	1B	19.255							+ +	1B	182.93							+ +	1B	108.21
1B	GENE-4777_297	19.255	1B	19.255							+ +	1B	201.25							+ +	1B	159.06
1B	GENE-4091_147	19.255	1B	19.255							+ +	1D	108.87				+ +	1B	8.152	+ +	1B	160.39
1B	GENE-0040_194	19.255	1B	19.255
1B	Ex_c3312_446	19.255	1B	19.255							+ +	1B	195.12							+ +	1B	160.39
1B	CAP12_c715_102	19.255	1B	19.255							+ +	1B	195.12				+ +	1B	8.152	+ +	1B	154.59
1B	CAP11_c3813_253	19.255	1B	19.255							+ +	1B	142.58				+ +	1B	8.152	+ +	1B	74.76
1B	Kukri_c7192_1077	19.255	1B	19.255							+ +	1A	42.4				+ +	1B	8.152	+ +	1A	14.69
1B	IAAV2838	19.255	1B	19.255							+ +	1A	156.05				+ +	1B	8.152	+ +	1A	84.25
1B	Excalibur_c49234_475	19.255	1B	19.255													+ +	1B	8.152	+ +	1B	160.39
1B	wsnp_CAP8_c4576_2228073	19.255	1B	19.255	+ +	1B	23.6516	+ +	1B	116.2	+ +	1B	201.25				+ +	1B	8.152	+ +	1B	159.06
1B	Tdurum_contig50555_944	19.255	1B	19.255							+ +	1B	129.18				+ +	1B	8.152	+ +	1B	63.87
1B	Tdurum_contig44219_318	19.255	1B	19.255							+ +	1B	102.41							+ +	1B	160.39
1B	Tdurum_contig13937_1782	19.255	1B	19.255							+ +	1B	195.12				+ +	1B	8.152	+ +	1B	154.59
1B	RAC875_c63624_753	19.255	1B	19.255							+ +	1B	134.29				+ +	1B	14.9902	+ +	1B	170.93
1B	RAC875_c51663_87	19.255	1B	19.255							+ +	1B	165.28							+ +	1B	82
1B	Kukri_c8211_401	19.255	1B	19.255							+ +	1B	132.48							+ +	1B	41.79
1B	Kukri_c6300_347	19.255	1B	19.255													+ +	1B	8.152	+ +	1B	160.39
1B	Kukri_c14149_462	19.255	1B	19.255							+ +	1B	129.09				+ +	1B	14.9902	+ +	1B	170.93
1B	Jagger_c8952_170	19.255	1B	19.255							+ +	1B	141.7							+ +	1B	67.86
1B	IAAV7845	19.255	1B	19.255							+ +	1B	195.12							+ +	1B	160.39
1B	BS00096054_51	19.255	1B	19.255							+ +	1D	5.47							+ +	1D	6.15
1B	Excalibur_c2868_1808	19.255	1B	19.255							+ +	1B	71.09							+ +	1B	160.39
1B	Kukri_c34536_259	19.255	1B	19.255							+ +	1B	142.58							+ +	1B	74.76
1B	BS00108243_51	19.255	1B	19.255							+ +	1B	195.12							+ +	1B	154.59
1B	BS00108242_51	19.255	1B	19.255							+ +	1B	71.09							+ +	1A	24.33
1B	BS00070706_51	19.255	1B	19.255							+ +	1B	134.29							+ +	1B	49.29
1B	wsnp_Ra_c5485_9703900	19.255	1B	19.255	+ +	1A	25.8327	+ +	1B	116.2										+ +	1A	55.72
1B	wsnp_Ex_c6417_11155739	19.255	1B	19.255	+ +	1B	40.4219	+ +	1B	81.1							+ +	1B	19.5443	+ +	1B	87.67
1B	tplb0025b13_352	19.255	1B	19.255							+ +	1B	142.58							+ +	1B	74.76
1B	Tdurum_contig50355_685	19.255	1B	19.255							+ +	1A	175.43				+ +	1B	8.152	+ +	1A	99.45
1B	RFL_Contig4104_670	19.255	1B	19.255							+ +	1B	102.41				+ +	1B	8.152	+ +	1B	54.32
1B	RFL_Contig4104_3197	19.255	1B	19.255							+ +	1B	142.58				+ +	1B	8.152	+ +	1B	74.76
1B	RAC875_c2444_101	19.255	1B	19.255							+ +	1B	142.58							+ +	1B	74.76
1B	Kukri_c5221_506	19.255	1B	19.255							+ +	1B	142.58				+ +	1B	8.152	+ +	1B	74.76
1B	Kukri_c26168_423	19.255	1B	19.255							+ +	1B	195.12							+ +	1B	160.39
1B	Ku_c8810_895	19.255	1B	19.255							+ +	1B	71.09							+ +	1B	38.54
1B	IACX7219	19.255	1B	19.255							+ +	1B	201.25							+ +	1B	159.06
1B	IAAV6525	19.255	1B	19.255							+ +	1B	142.58							+ +	1B	74.76
1B	GENE-3569_500	19.255	1B	19.255							+ +	1B	102.41							+ +	1B	54.32
1B	GENE-0412_338	19.255	1B	19.255							+ +	1A	42.4							+ +	1A	14.69
1B	Excalibur_c58433_839	19.255	1B	19.255							+ +	1B	195.12							+ +	1B	160.39
1B	Excalibur_c11666_996	19.255	1B	19.255							+ +	1B	142.58				+ +	1B	8.152	+ +	1B	70.19
1B	Ex_c64327_523	19.255	1B	19.255							+ +	1B	142.58							+ +	1B	160.39
1B	D_GBUVHFX02IUW4W_159	19.255	1B	19.255							+ +	1B	201.25							+ +	1B	159.06
1B	BS00087133_51	19.255	1B	19.255							+ +	1B	195.12							+ +	1B	160.39
1B	BS00022604_51	19.255	1B	19.255							+ +	1B	142.58							+ +	1B	160.39
1B	RAC875_c113582_346	19.255	1B	19.255							+ +	1B	102.41				+ +	1B	8.152	+ +	1B	54.32
1B	BS00027613_51	19.255	1B	19.255							+ +	1B	184.87				+ +	6B	42.1113	+ +	1B	109.22
1B	Kukri_c38553_67	19.255	1B	19.255							+ +	1B	142.58							+ +	1B	74.76
1B	RAC875_c51813_151	19.255	1B	19.255							+ +	1B	195.12							+ +	1B	160.39
1B	BS00070878_51	19.255	1B	19.255																+ +	1D	14.19
1B	RAC875_c400_1054	19.255	1B	19.255													+ +	2B	135.066
1B	GENE-4608_34	19.255	1B	19.255
1B	BS00067475_51	19.255	1B	19.255							+ +	1B	195.12							+ +	1B	154.59
1B	Kukri_c8602_267	19.255	1B	19.255							+ +	1B	129.09							+ +	1B	63.84
1B	BS00089524_51	19.255	1B	19.255							+ +	1B	142.58							+ +	1B	74.76
1B	Tdurum_contig403_122	19.255	1B	19.255							+ +	1B	58.57							+ +	1B	34.55
1B	wsnp_Ra_c8506_14401408	19.255	1B	19.255	+ +	1B	29.5003				+ +	1B	200.42							+ +	1B	138.19
1B	wsnp_Ex_c25782_35041189	19.255	1B	19.255	+ +	1B	21.5737	+ +	1B	83.1	+ +	1B	195.12							+ +	1B	105.68
1B	Kukri_c8390_801	19.255	1B	19.255							+ +	1B	49.56							+ +	1B	31.67
1B	Kukri_c8390_1515	19.255	1B	19.255							+ +	1B	35.47							+ +	1B	23.61
1B	BobWhite_c8218_162	19.255	1B	19.255							+ +	1B	200.42				+ +	1B	8.152	+ +	1B	158.79
1B	Excalibur_c12710_740	19.255	1B	19.255							+ +	1B	195.12							+ +	1B	105.68
1B	GENE-4608_280	19.255	1B	19.255							+ +	7B	289.47							+ +	7B	293.05
1B	Kukri_c4911_515	19.255	1B	19.255							+ +	1B	182.66							+ +	1B	160.39
1B	GENE-0815_86	19.255	1B	19.255
1B	GENE-0332_199	19.255	1B	19.255
1B	BS00025964_51	19.255	1B	19.255							+ +	1B	129.09				+ +	1B	19.5443	+ +	1B	197.88
1B	Tdurum_contig75545_71	19.255	1B	19.255							+ +	1B	201.25							+ +	1B	159.06
1B	Tdurum_contig29380_201	19.255	1B	19.255							+ +	1B	142.58							+ +	1B	160.39
1B	RAC875_c98832_52	19.255	1B	19.255																+ +	1B	160.39
1B	RAC875_c7926_467	19.255	1B	19.255							+ +	1B	133.42							+ +	1B	65.22
1B	Ra_c6693_1297	19.255	1B	19.255							+ +	1B	201.25							+ +	1B	159.06
1B	Ra_c455_283	19.255	1B	19.255							+ +	1B	201.25							+ +	1B	159.06
1B	BS00101816_51	19.255	1B	19.255							+ +	1B	201.25							+ +	1B	159.06
1B	BS00098794_51	19.255	1B	19.255							+ +	1B	142.58							+ +	1B	54.32
1B	BS00080260_51	19.255	1B	19.255							+ +	1B	201.25							+ +	1B	159.06
1B	BS00067043_51	19.255	1B	19.255							+ +	1B	165.28							+ +	1B	82
1B	BS00064398_51	19.255	1B	19.255							+ +	1B	134.29							+ +	1B	160.39
1B	BS00063573_51	19.255	1B	19.255							+ +	1B	201.43							+ +	1B	159.12
1B	Tdurum_contig100344_184	19.255	1B	19.255							+ +	1B	201.25				+ +	1B	8.152	+ +	1B	159.06
1B	wsnp_Ku_c8592_14575931	19.255	1B	19.255	+ +	1B	10.9793	+ +	1B	116.2	+ +	1B	142.58							+ +	1B	54.32
1B	wsnp_Ku_c4911_8795151	19.255	1B	19.255	+ +	1B	23.6516				+ +	1B	185.63							+ +	1B	89.39
1B	wsnp_Ex_c51156_55193734	19.255	1B	19.255	+ +	1B	28.0574				+ +	1B	202.06				+ +	1B	8.152	+ +	1B	159.32
1B	wsnp_Ex_c18733_27607958	19.255	1B	19.255	+ +	1B	27.3648				+ +	1B	201.25				+ +	1B	19.5443	+ +	1B	197.88
1B	wsnp_Ex_c14273_22230844	19.255	1B	19.255	+ +	1B	18.1235				+ +	1B	153.18							+ +	1B	78.14
1B	tplb0026b15_350	19.255	1B	19.255							+ +	1B	195.12							+ +	1B	160.39
1B	Tdurum_contig75938_1546	19.255	1B	19.255							+ +	1B	195.12							+ +	1B	88.88
1B	Tdurum_contig61410_467	19.255	1B	19.255							+ +	1B	172.39				+ +	1B	8.152	+ +	1B	84.27
1B	Tdurum_contig47083_278	19.255	1B	19.255							+ +	1B	134.29							+ +	1B	49.29
1B	Tdurum_contig42092_1244	19.255	1B	19.255							+ +	1B	134.29				+ +	1B	8.152	+ +	1B	65.5
1B	Tdurum_contig42092_1047	19.255	1B	19.255							+ +	1B	195.12							+ +	1B	160.39
1B	Tdurum_contig34019_260	19.255	1B	19.255							+ +	1B	142.58				+ +	1B	8.152	+ +	1B	74.76
1B	Tdurum_contig31387_156	19.255	1B	19.255							+ +	1B	195.12				+ +	1B	8.152	+ +	1B	154.59
1B	Tdurum_contig25732_112	19.255	1B	19.255							+ +	1B	201.25				+ +	1B	8.152	+ +	1B	159.06
1B	Tdurum_contig21489_536	19.255	1B	19.255							+ +	1B	142.58				+ +	1B	8.152	+ +	1B	74.76
1B	Tdurum_contig19376_810	19.255	1B	19.255							+ +	1B	185.63				+ +	1B	8.152	+ +	1B	99.39
1B	Tdurum_contig14418_1242	19.255	1B	19.255							+ +	1B	195.12				+ +	1B	8.152	+ +	1B	154.59
1B	Tdurum_contig13709_317	19.255	1B	19.255							+ +	1B	201.25				+ +	1B	8.152	+ +	1B	159.06
1B	Tdurum_contig11334_554	19.255	1B	19.255							+ +	1B	201.25				+ +	1B	8.152	+ +	1B	159.06
1B	TA006347-0547	19.255	1B	19.255							+ +	1B	195.12				+ +	1B	8.152	+ +	1B	154.59
1B	TA003235-0794	19.255	1B	19.255							+ +	1B	134.29				+ +	1B	8.152	+ +	1B	65.5
1B	RFL_Contig5637_1008	19.255	1B	19.255							+ +	1B	134.29				+ +	1B	19.5443	+ +	1B	197.88
1B	RFL_Contig1736_1393	19.255	1B	19.255							+ +	1B	142.58							+ +	1B	160.39
1B	RAC875_c90431_275	19.255	1B	19.255							+ +	1B	195.12				+ +	1B	14.9902	+ +	1B	127.3
1B	RAC875_c90431_188	19.255	1B	19.255							+ +	1B	142.58							+ +	1B	160.39
1B	RAC875_c8849_134	19.255	1B	19.255							+ +	1B	202.06				+ +	1B	8.152	+ +	1B	159.32
1B	RAC875_c826_839	19.255	1B	19.255							+ +	1B	185.63							+ +	1B	89.39
1B	RAC875_c79370_378	19.255	1B	19.255							+ +	1B	200.76				+ +	1B	8.152	+ +	1B	158.9
1B	RAC875_c64609_63	19.255	1B	19.255							+ +	1B	205.07				+ +	1B	8.152	+ +	1B	160.28
1B	RAC875_c50407_177	19.255	1B	19.255							+ +	1B	201.25				+ +	1B	8.152	+ +	1B	159.06
1B	RAC875_c47137_112	19.255	1B	19.255							+ +	1B	195.12				+ +	1B	19.5443	+ +	1B	157.1
1B	RAC875_c37934_225	19.255	1B	19.255							+ +	1A	141.85				+ +	1B	8.152	+ +	1A	72.7
1B	RAC875_c14902_256	19.255	1B	19.255							+ +	1B	201.43				+ +	1B	8.152	+ +	1B	159.12
1B	RAC875_c13585_778	19.255	1B	19.255							+ +	1B	172.32							+ +	1B	103.13
1B	RAC875_c1224_1290	19.255	1B	19.255							+ +	1B	195.12				+ +	1B	8.152	+ +	1B	154.59
1B	RAC875_c11123_186	19.255	1B	19.255							+ +	1B	195.12				+ +	1B	8.152	+ +	1B	154.59
1B	Kukri_rep_c68217_1456	19.255	1B	19.255							+ +	1B	142.58				+ +	1B	8.152	+ +	1B	74.76
1B	Kukri_rep_c115647_349	19.255	1B	19.255							+ +	1B	201.25				+ +	1B	8.152	+ +	1B	159.06
1B	Kukri_rep_c108883_577	19.255	1B	19.255							+ +	1B	142.58				+ +	1B	8.152	+ +	1B	74.76
1B	Kukri_rep_c102887_300	19.255	1B	19.255							+ +	1B	195.12				+ +	1B	8.152	+ +	1B	154.59
1B	Kukri_c92979_195	19.255	1B	19.255							+ +	1B	91.68							+ +	1B	45.36
1B	Kukri_c8255_1324	19.255	1B	19.255							+ +	1B	185.63							+ +	1B	99.39
1B	Kukri_c7936_630	19.255	1B	19.255							+ +	1B	142.58							+ +	1B	160.39
1B	Kukri_c7647_1122	19.255	1B	19.255							+ +	1B	201.43				+ +	1B	14.9902	+ +	1B	159.12
1B	Kukri_c76307_182	19.255	1B	19.255							+ +	1B	134.29				+ +	1B	19.5443	+ +	1B	197.88
1B	Kukri_c5299_462	19.255	1B	19.255							+ +	1B	201.25							+ +	1B	159.06
1B	Kukri_c51925_654	19.255	1B	19.255							+ +	1B	195.12				+ +	1B	8.152	+ +	1B	154.59
1B	Kukri_c51268_248	19.255	1B	19.255							+ +	1B	142.58				+ +	1B	14.9902	+ +	1B	170.93
1B	Kukri_c34902_520	19.255	1B	19.255							+ +	1B	201.25				+ +	1B	8.152	+ +	1B	159.06
1B	Kukri_c34793_360	19.255	1B	19.255							+ +	1B	172.32							+ +	1B	84.25
1B	Kukri_c3414_114	19.255	1B	19.255							+ +	1B	142.58				+ +	1B	8.152	+ +	1B	74.76
1B	Kukri_c33586_75	19.255	1B	19.255							+ +	1A	216.46				+ +	1B	8.152	+ +	1A	129.88
1B	Kukri_c29541_416	19.255	1B	19.255							+ +	1B	195.12				+ +	1B	8.152	+ +	1B	154.59
1B	Kukri_c26973_189	19.255	1B	19.255							+ +	1B	201.25				+ +	1B	8.152	+ +	1B	159.06
1B	Kukri_c23662_414	19.255	1B	19.255							+ +	1B	195.12				+ +	1B	8.152	+ +	1B	154.59
1B	Kukri_c20180_112	19.255	1B	19.255							+ +	1B	201.25							+ +	1B	159.06
1B	Kukri_c18305_873	19.255	1B	19.255							+ +	1B	201.25				+ +	1B	8.152	+ +	1B	159.06
1B	Kukri_c18081_988	19.255	1B	19.255							+ +	1B	195.12							+ +	1B	154.59
1B	Kukri_c17055_189	19.255	1B	19.255							+ +	1B	195.12				+ +	1B	8.152	+ +	1B	154.59
1B	Kukri_c15901_1064	19.255	1B	19.255							+ +	1B	195.12				+ +	1B	8.152	+ +	1B	154.59
1B	Kukri_c11707_160	19.255	1B	19.255							+ +	1B	195.12				+ +	1B	8.152	+ +	1B	154.59
1B	Ku_c31363_2165	19.255	1B	19.255							+ +	1B	102.41				+ +	1B	8.152	+ +	1B	54.32
1B	Ku_c13532_1753	19.255	1B	19.255							+ +	1B	195.12				+ +	1B	8.152	+ +	1B	154.59
1B	Ku_c1312_1194	19.255	1B	19.255							+ +	1B	134.29				+ +	1B	14.9902	+ +	1B	170.93
1B	IACX6862	19.255	1B	19.255							+ +	1B	195.12				+ +	1B	8.152	+ +	1B	154.59
1B	IACX6800	19.255	1B	19.255							+ +	1B	201.25				+ +	1B	8.152	+ +	1B	159.06
1B	IACX6397	19.255	1B	19.255							+ +	1B	201.25							+ +	1B	159.06
1B	IACX20344	19.255	1B	19.255							+ +	1B	201.25				+ +	1B	8.152	+ +	1B	159.06
1B	IACX20130	19.255	1B	19.255							+ +	1B	195.12							+ +	1B	160.39
1B	IACX16878	19.255	1B	19.255							+ +	1B	195.12				+ +	1B	8.152	+ +	1B	154.59
1B	IAAV7043	19.255	1B	19.255							+ +	1B	201.25				+ +	1B	8.152	+ +	1B	126.29
1B	IAAV6464	19.255	1B	19.255							+ +	1B	201.25				+ +	1B	14.9902	+ +	1B	159.06
1B	IAAV5957	19.255	1B	19.255							+ +	1B	201.25				+ +	1B	8.152	+ +	1B	159.06
1B	IAAV4559	19.255	1B	19.255							+ +	1B	142.58				+ +	1B	8.152	+ +	1B	74.76
1B	IAAV3809	19.255	1B	19.255							+ +	1B	102.41				+ +	1B	8.152	+ +	1B	54.32
1B	IAAV3666	19.255	1B	19.255							+ +	1B	201.25				+ +	1B	8.152	+ +	1B	74.76
1B	IAAV2773	19.255	1B	19.255							+ +	1B	201.25				+ +	1B	8.152	+ +	1B	159.06
1B	IAAV2324	19.255	1B	19.255							+ +	1B	201.25				+ +	1B	8.152	+ +	1B	159.06
1B	GENE-4668_244	19.255	1B	19.255							+ +	1B	169.71							+ +	1B	83.41
1B	GENE-3075_364	19.255	1B	19.255							+ +	1B	195.12				+ +	1B	8.152	+ +	1B	154.59
1B	GENE-2762_144	19.255	1B	19.255							+ +	1B	142.58				+ +	1B	8.152	+ +	1B	74.76
1B	GENE-2162_720	19.255	1B	19.255							+ +	1B	201.12							+ +	1B	159.02
1B	GENE-1756_115	19.255	1B	19.255							+ +	1B	149.76							+ +	1B	77.05
1B	GENE-0538_65	19.255	1B	19.255							+ +	1B	195.12				+ +	1B	8.152	+ +	1B	154.59
1B	GENE-0496_408	19.255	1B	19.255							+ +	1B	195.12				+ +	1B	8.152	+ +	1B	154.59
1B	GENE-0466_416	19.255	1B	19.255							+ +	1B	201.25				+ +	1B	8.152	+ +	1B	159.06
1B	GENE-0456_190	19.255	1B	19.255							+ +	1B	195.12				+ +	1B	8.152	+ +	1B	154.59
1B	GENE-0221_100	19.255	1B	19.255							+ +	1B	195.12				+ +	1B	8.152	+ +	1B	154.59
1B	GENE-0189_45	19.255	1B	19.255							+ +	1B	195.12				+ +	1B	8.152	+ +	1B	154.59
1B	GENE-0189_307	19.255	1B	19.255							+ +	1B	201.25				+ +	1B	8.152	+ +	1B	159.06
1B	GENE-0121_495	19.255	1B	19.255							+ +	1B	201.25				+ +	1B	8.152	+ +	1B	159.06
1B	GENE-0040_121	19.255	1B	19.255							+ +	1B	195.12							+ +	1B	154.59
1B	Excalibur_rep_c112996_167	19.255	1B	19.255							+ +	1B	195.12				+ +	1B	8.152	+ +	1B	154.59
1B	Excalibur_c8784_869	19.255	1B	19.255							+ +	1D	5.63							+ +	1D	9.08
1B	Excalibur_c64866_259	19.255	1B	19.255							+ +	1B	142.58							+ +	1B	74.76
1B	Excalibur_c56029_277	19.255	1B	19.255							+ +	1B	201.25				+ +	1B	8.152	+ +	1B	159.06
1B	Excalibur_c55348_283	19.255	1B	19.255							+ +	1B	195.12				+ +	1B	8.152	+ +	1B	154.59
1B	Excalibur_c43347_79	19.255	1B	19.255							+ +	1B	201.25				+ +	1B	8.152	+ +	1B	159.06
1B	Excalibur_c42764_741	19.255	1B	19.255													+ +	1B	8.152	+ +	1B	160.39
1B	Excalibur_c34148_481	19.255	1B	19.255							+ +	1B	171.55							+ +	1B	84
1B	Excalibur_c32726_125	19.255	1B	19.255							+ +	1B	201.43							+ +	1B	172.49
1B	Excalibur_c2906_555	19.255	1B	19.255													+ +	1B	8.152	+ +	1B	160.39
1B	Excalibur_c25624_86	19.255	1B	19.255							+ +	1B	201.25							+ +	1B	159.06
1B	Excalibur_c24105_135	19.255	1B	19.255													+ +	1B	8.152	+ +	1B	160.39
1B	Excalibur_c20610_251	19.255	1B	19.255							+ +	1B	201.12				+ +	1B	14.9902	+ +	1B	159.02
1B	Excalibur_c19291_571	19.255	1B	19.255							+ +	1B	205.07				+ +	1B	8.152	+ +	1B	160.28
1B	Excalibur_c111213_145	19.255	1B	19.255							+ +	1B	208.49							+ +	1B	187.17
1B	Ex_c2725_1442	19.255	1B	19.255							+ +	1B	201.12				+ +	1B	8.152	+ +	1B	159.02
1B	D_GB5Y7FA01BMOJY_241	19.255	1B	19.255							+ +	1B	37.52				+ +	1B	14.9902	+ +	1B	170.93
1B	D_contig33799_445	19.255	1B	19.255							+ +	1B	195.12				+ +	1B	8.152	+ +	1B	154.59
1B	CAP8_rep_c9642_82	19.255	1B	19.255							+ +	1B	185.63							+ +	1B	107.7
1B	BS00098306_51	19.255	1B	19.255							+ +	1B	195.12				+ +	1B	8.152	+ +	1B	154.59
1B	BS00097523_51	19.255	1B	19.255							+ +	1B	195.12				+ +	1B	8.152	+ +	1B	154.59
1B	BS00095478_51	19.255	1B	19.255							+ +	1B	195.12				+ +	1B	8.152	+ +	1B	122.77
1B	BS00092514_51	19.255	1B	19.255							+ +	1B	142.58				+ +	1B	8.152	+ +	1B	74.76
1B	BS00092426_51	19.255	1B	19.255							+ +	1B	201.25				+ +	1B	8.152	+ +	1B	159.06
1B	BS00091632_51	19.255	1B	19.255							+ +	1B	142.58							+ +	1B	160.39
1B	BS00091317_51	19.255	1B	19.255							+ +	1B	201.25				+ +	1B	8.152	+ +	1B	159.06
1B	BS00084722_51	19.255	1B	19.255							+ +	1B	142.58				+ +	1B	8.152	+ +	1B	74.76
1B	BS00081969_51	19.255	1B	19.255							+ +	1B	201.25				+ +	1B	8.152	+ +	1B	159.06
1B	BS00081569_51	19.255	1B	19.255							+ +	1B	195.12				+ +	1B	8.152	+ +	1B	154.59
1B	BS00067709_51	19.255	1B	19.255							+ +	1B	142.58							+ +	1B	160.39
1B	BS00066398_51	19.255	1B	19.255							+ +	1B	142.58							+ +	1B	160.39
1B	BS00065882_51	19.255	1B	19.255													+ +	1B	8.152	+ +	1B	182.77
1B	BS00065314_51	19.255	1B	19.255							+ +	1B	195.12				+ +	1B	8.152	+ +	1B	154.59
1B	BS00064197_51	19.255	1B	19.255							+ +	1A	199.68				+ +	1A	32.4938	+ +	1A	127.4
1B	BS00064029_51	19.255	1B	19.255													+ +	1B	8.152	+ +	1B	160.39
1B	BS00062723_51	19.255	1B	19.255							+ +	1B	195.12							+ +	1B	160.39
1B	BS00029013_51	19.255	1B	19.255							+ +	1B	195.12				+ +	4B	28.9162	+ +	1B	124.78
1B	BS00023185_51	19.255	1B	19.255							+ +	1B	142.58							+ +	1B	160.39
1B	BS00023056_51	19.255	1B	19.255							+ +	1B	142.58							+ +	1B	160.39
1B	BS00021899_51	19.255	1B	19.255							+ +	1B	142.58				+ +	1B	8.152	+ +	1B	74.76
1B	BS00021870_51	19.255	1B	19.255							+ +	1B	195.12				+ +	1B	8.152	+ +	1B	154.59
1B	BS00015169_51	19.255	1B	19.255							+ +	1B	201.25				+ +	1B	8.152	+ +	1B	159.06
1B	BS00012068_51	19.255	1B	19.255							+ +	1B	182.66				+ +	1B	8.152	+ +	1B	87.43
1B	BS00003575_51	19.255	1B	19.255							+ +	1B	206.01							+ +	1B	172.13
1B	BobWhite_rep_c55186_299	19.255	1B	19.255							+ +	1B	205.07				+ +	1B	8.152	+ +	1B	160.28
1B	BobWhite_c6812_144	19.255	1B	19.255							+ +	1B	142.58							+ +	1B	160.39
1B	BobWhite_c4147_1429	19.255	1B	19.255							+ +	1B	203.09							+ +	1B	173.72
1B	BobWhite_c4147_1351	19.255	1B	19.255							+ +	1B	203.09				+ +	1B	8.152	+ +	1B	159.65
1B	BobWhite_c28295_256	19.255	1B	19.255							+ +	1B	133.42				+ +	1B	8.152	+ +	1B	65.22
1B	BobWhite_c12695_394	19.255	1B	19.255							+ +	1B	195.12				+ +	1B	8.152	+ +	1B	154.59
1B	wsnp_Ex_rep_c70593_69508988	19.255	1B	19.255	+ +	1A	57.9509	+ +	1B	116.2	+ +	1A	216.46				+ +	1B	8.152	+ +	1A	124.3
1B	RFL_Contig5444_1284	19.255	1B	19.255							+ +	1B	195.12							+ +	1B	160.39
1B	RAC875_c29906_275	19.255	1B	19.255							+ +	1B	185.63				+ +	1B	8.152	+ +	1B	99.39
1B	Kukri_c22313_166	19.255	1B	19.255							+ +	1D	98.65				+ +	1B	8.152	+ +	1B	160.39
1B	JD_c2059_392	19.255	1B	19.255																+ +	1B	160.39
1B	IAAV8621	19.255	1B	19.255																+ +	1B	160.39
1B	IAAV4723	19.255	1B	19.255							+ +	1B	195.12				+ +	1B	8.152	+ +	1B	154.59
1B	GENE-0528_131	19.255	1B	19.255							+ +	1B	208.49							+ +	1B	187.17
1B	GENE-0158_358	19.255	1B	19.255							+ +	1B	205.25				+ +	1B	8.152	+ +	1B	160.34
1B	BS00109971_51	19.255	1B	19.255							+ +	1B	195.12				+ +	1B	8.152	+ +	1B	154.59
1B	BS00019225_51	19.255	1B	19.255							+ +	1B	195.12				+ +	1B	8.152	+ +	1B	154.59
1B	BS00004316_51	19.255	1B	19.255							+ +	1B	195.12				+ +	1B	8.152	+ +	1B	154.59
1B	BobWhite_c14258_383	19.255	1B	19.255							+ +	1B	205.42							+ +	1B	160.39
1B	IAAV9097	19.255	1B	19.255							+ +	1B	205.42				+ +	1B	8.152	+ +	1B	160.39
1B	IAAV61	19.255	1B	19.255													+ +	1B	8.152	+ +	1B	160.39
1B	IAAV3128	19.255	1B	19.255							+ +	1B	141.97				+ +	1B	8.152	+ +	1B	67.95
1B	CAP11_c6999_233	19.255	1B	19.255							+ +	1B	200.29							+ +	1B	158.75
1B	BS00067586_51	19.255	1B	19.255							+ +	1B	195.12				+ +	1B	8.152	+ +	1B	154.59
1B	BS00064498_51	19.255	1B	19.255																+ +	1B	160.39
1B	TA004686-1347	19.255	1B	19.255
1B	wsnp_Ku_c28164_38103270	19.255	1B	19.255	+ +	1B	11.1909	+ +	1B	116.2	+ +	1B	102.41							+ +	1B	160.39
1B	wsnp_JD_rep_c62985_40164465	19.255	1B	19.255	+ +	1B	30.4687				+ +	1B	201.43				+ +	1B	19.5443	+ +	1B	172.49
1B	wsnp_Ex_c11976_19193550	19.255	1B	19.255	+ +	1B	28.0574	+ +	1B	116.2	+ +	1B	201.25				+ +	1B	8.152	+ +	1B	159.06
1B	wsnp_BE637971B_Ta_1_20	19.255	1B	19.255	+ +	1B	9.55554	+ +	1B	116.2	+ +	1B	134.29				+ +	1B	14.9902	+ +	1B	170.93
1B	tplb0038o14_241	19.255	1B	19.255							+ +	1B	201.25							+ +	1B	159.06
1B	Tdurum_contig9874_547	19.255	1B	19.255							+ +	1B	201.25				+ +	1B	8.152	+ +	1B	159.06
1B	Tdurum_contig9874_391	19.255	1B	19.255							+ +	1B	142.58				+ +	1B	8.152	+ +	1B	74.76
1B	Tdurum_contig42247_2504	19.255	1B	19.255																+ +	1B	160.39
1B	Tdurum_contig42092_281	19.255	1B	19.255							+ +	5B	172.48							+ +	1B	160.39
1B	Tdurum_contig34379_237	19.255	1B	19.255							+ +	1B	201.25							+ +	1B	159.06
1B	Tdurum_contig29891_62	19.255	1B	19.255							+ +	1B	142.58							+ +	1B	160.39
1B	Tdurum_contig27840_760	19.255	1B	19.255							+ +	1B	142.58				+ +	1B	8.152	+ +	1B	74.76
1B	Tdurum_contig27840_304	19.255	1B	19.255							+ +	1B	142.58							+ +	1B	160.39
1B	Tdurum_contig16541_89	19.255	1B	19.255							+ +	1B	182.66				+ +	1B	8.152	+ +	1B	87.43
1B	Tdurum_contig14418_753	19.255	1B	19.255							+ +	1B	142.58							+ +	1B	160.39
1B	Tdurum_contig11824_416	19.255	1B	19.255							+ +	1B	201.25							+ +	1B	159.06
1B	Tdurum_contig11824_281	19.255	1B	19.255							+ +	1B	195.12							+ +	1B	160.39
1B	Tdurum_contig11442_930	19.255	1B	19.255							+ +	1B	201.25							+ +	1B	159.06
1B	TA005370-0351	19.255	1B	19.255							+ +	1B	195.12							+ +	1B	154.59
1B	TA004235-0297	19.255	1B	19.255							+ +	1B	201.25				+ +	1B	8.152	+ +	1B	159.06
1B	TA003169-1042	19.255	1B	19.255							+ +	1B	201.25							+ +	1B	159.06
1B	TA002065-1430	19.255	1B	19.255							+ +	1B	195.12							+ +	1B	154.59
1B	RFL_Contig4520_770	19.255	1B	19.255							+ +	1B	205.07							+ +	1B	160.28
1B	RAC875_s117310_106	19.255	1B	19.255							+ +	1B	195.12							+ +	1B	160.39
1B	RAC875_s110045_62	19.255	1B	19.255							+ +	1B	142.58				+ +	1B	8.152	+ +	1B	74.76
1B	RAC875_rep_c77710_180	19.255	1B	19.255							+ +	1B	205.07							+ +	1B	160.28
1B	RAC875_rep_c108757_136	19.255	1B	19.255																+ +	1B	160.39
1B	RAC875_c83089_213	19.255	1B	19.255							+ +	1B	195.12							+ +	1B	160.39
1B	RAC875_c56796_114	19.255	1B	19.255							+ +	1B	195.12							+ +	1B	160.39
1B	BS00003917_51	19.255	1B	19.255							+ +	1B	91.76							+ +	1B	45.38
1B	IAAV739	19.255	1B	19.255							+ +	1B	102.42				+ +	1D	37.9812	+ +	1B	55.33
1B	BobWhite_c14258_434	19.255	1B	19.255							+ +	1B	141.97							+ +	1B	160.39
1B	Tdurum_contig12940_249	20.4747	1B	20.4747
1B	Excalibur_c33017_407	22.3048	1B	22.3048							+ +	1B	201.25							+ +	1B	159.06
1B	IACX6493	22.8897	1B	22.8897
1B	IAAV392	22.8897	1B	22.8897							+ +	1B	71.09							+ +	1B	160.39
1B	Tdurum_contig61324_473	22.8897	1B	22.8897													+ +	1B	8.152	+ +	1B	160.39
1B	IACX6586	22.8897	1B	22.8897							+ +	1D	5.63				+ +	1B	8.152	+ +	1B	160.39
1B	RAC875_c1276_717	22.8897	1B	22.8897							+ +	1B	195.12				+ +	1B	8.152	+ +	1B	154.59
1B	BS00073403_51	24.731	1B	24.731							+ +	1B	195.12							+ +	1B	154.59
1B	IACX3433	27.4002	1B	27.4002							+ +	1B	205.07				+ +	1B	8.152	+ +	1B	160.28
1B	BS00030768_51	28.8712	1B	28.8712							+ +	1B	67.15							+ +	1B	24.11
1B	Ku_c11813_215	29.5164	1B	29.5164							+ +	1B	206.01							+ +	1B	134.16
1B	wsnp_Ex_rep_c66802_65172754	30.0599	1B	30.0599	+ +	1B	38.1516				+ +	1B	210.15				+ +	1B	16.485	+ +	1B	173.72
1B	RAC875_c21842_1647	30.0599	1B	30.0599							+ +	1B	210.15				+ +	1B	16.485	+ +	1B	173.72
1B	wsnp_Ex_c10233_16784994	30.0599	1B	30.0599	+ +	1B	39.4727				+ +	1B	208.49				+ +	1B	16.485	+ +	1B	173.72
1B	Ra_c21902_654	30.0599	1B	30.0599							+ +	1B	208.49				+ +	1B	16.485	+ +	1B	173.72
1B	wsnp_Ku_c16117_24917524	30.0599	1B	30.0599	+ +	1B	37.7604				+ +	1B	210.15				+ +	1B	16.485	+ +	1B	186.81
1B	BS00090449_51	30.0599	1B	30.0599							+ +	1B	208.49				+ +	1B	4.1317	+ +	1B	5.66
1B	Ku_c42700_2798	30.0599	1B	30.0599							+ +	1B	210.15				+ +	1B	16.485	+ +	1B	173.72
1B	Tdurum_contig65023_587	30.0599	1B	30.0599							+ +	1B	210.15				+ +	1B	16.485	+ +	1B	173.72
1B	Ra_c33845_794	30.0599	1B	30.0599							+ +	1B	210.15				+ +	1B	16.485	+ +	1B	173.72
1B	Ex_c34713_501	30.0599	1B	30.0599							+ +	1B	210.15				+ +	1B	16.485	+ +	1B	173.72
1B	GENE-0193_197	30.0599	1B	30.0599							+ +	1B	210.15				+ +	1B	16.485	+ +	1B	173.72
1B	Kukri_c37856_492	30.0599	1B	30.0599							+ +	1B	210.15				+ +	1B	16.485	+ +	1B	173.72
1B	Ra_c23839_884	30.0599	1B	30.0599							+ +	1B	210.15				+ +	1B	16.485	+ +	1B	186.81
1B	BS00052089_51	30.0599	1B	30.0599							+ +	1B	212.19				+ +	1B	19.5443	+ +	1B	197.22
1B	IAAV178	30.0599	1B	30.0599							+ +	1B	212.19				+ +	1B	16.485	+ +	1B	173.72
1B	wsnp_Ex_c26419_35667216	30.0599	1B	30.0599	+ +	1B	37.7604				+ +	1B	210.15				+ +	1B	16.485	+ +	1B	186.81
1B	JD_c10376_670	30.0599	1B	30.0599							+ +	1B	208.49				+ +	1B	16.485	+ +	1B	173.72
1B	Tdurum_contig11877_414	30.0599	1B	30.0599							+ +	1B	210.15				+ +	1B	16.485	+ +	1B	173.72
1B	wsnp_Ku_c66585_65967792	30.0599	1B	30.0599	+ +	1B	39.6779				+ +	1B	210.15				+ +	1B	16.485	+ +	1B	173.72
1B	Kukri_rep_c88171_730	30.0599	1B	30.0599							+ +	1B	212.19				+ +	1B	16.485	+ +	1B	173.72
1B	RAC875_c24109_600	30.0599	1B	30.0599							+ +	1B	210.15				+ +	1B	19.5443	+ +	1B	196.57
1B	wsnp_Ku_c9014_15193623	30.0599	1B	30.0599	+ +	1B	38.3633				+ +	1B	210.15				+ +	1B	16.485	+ +	1B	173.72
1B	Kukri_c37856_123	30.0599	1B	30.0599							+ +	1B	208.49				+ +	1B	16.485	+ +	1B	173.72
1B	Ku_c8767_1245	30.0599	1B	30.0599							+ +	1B	208.49				+ +	1B	19.5443	+ +	1B	194.03
1B	BS00041010_51	30.0599	1B	30.0599							+ +	1B	208.49				+ +	1B	19.5443	+ +	1B	186.81
1B	BobWhite_c43322_203	30.0599	1B	30.0599							+ +	1B	212.19				+ +	1B	19.5443	+ +	1B	197.22
1B	Excalibur_c100908_482	30.0599	1B	30.0599							+ +	1B	208.49				+ +	1B	19.5443	+ +	1B	194.03
1B	Ra_c11303_583	30.0599	1B	30.0599							+ +	1B	212.19				+ +	1B	19.5443	+ +	1B	197.22
1B	BS00063113_51	30.0599	1B	30.0599							+ +	1B	212.19				+ +	1B	19.5443	+ +	1B	197.22
1B	Ra_c11303_359	30.0599	1B	30.0599							+ +	1B	212.19				+ +	1B	19.5443	+ +	1B	197.22
1B	Kukri_c62285_336	30.0599	1B	30.0599							+ +	1B	212.19				+ +	1B	19.5443	+ +	1B	197.22
1B	IACX184	30.0599	1B	30.0599							+ +	1B	212.19				+ +	1B	19.5443	+ +	1B	197.22
1B	BS00029345_51	30.0599	1B	30.0599							+ +	1B	208.49				+ +	1B	19.5443	+ +	1B	186.81
1B	Ex_c16691_96	30.0599	1B	30.0599							+ +	1B	212.19				+ +	1B	17.186	+ +	1B	187.65
1B	Kukri_c8308_245	30.0599	1B	30.0599							+ +	1B	208.49				+ +	1B	19.6604	+ +	1B	184.29
1B	Tdurum_contig84184_124	30.0599	1B	30.0599							+ +	1B	208.49				+ +	1B	19.5443	+ +	1B	186.81
1B	wsnp_Ex_c15934_24341135	30.0599	1B	30.0599	+ +	1B	38.1516				+ +	1B	208.49				+ +	1B	19.5443	+ +	1B	186.81
1B	Tdurum_contig10326_151	30.0599	1B	30.0599							+ +	1B	212.19				+ +	1B	19.5443	+ +	1B	197.22
1B	wsnp_Ex_c6022_10552811	30.0599	1B	30.0599	+ +	1B	38.1516				+ +	1B	208.49				+ +	1B	19.5443	+ +	1B	186.81
1B	GENE-0116_102	30.0599	1B	30.0599							+ +	1B	210.15				+ +	1B	16.485	+ +	1B	173.72
1B	Kukri_c76762_166	30.0599	1B	30.0599							+ +	1B	208.49				+ +	1B	16.485	+ +	1B	173.72
1B	wsnp_Ex_c30805_39678077	30.0599	1B	30.0599	+ +	1B	39.4727				+ +	1B	208.49				+ +	1B	19.5443	+ +	1B	186.81
1B	Tdurum_contig53888_350	30.0599	1B	30.0599							+ +	1B	208.49				+ +	1B	19.5443	+ +	1B	186.81
1B	CAP11_c1969_268	30.0599	1B	30.0599							+ +	1B	212.19				+ +	1B	19.5443	+ +	1B	197.22
1B	Kukri_rep_c95031_104	30.0599	1B	30.0599							+ +	1B	210.15				+ +	1B	16.485	+ +	1B	173.72
1B	Kukri_c6462_320	30.0599	1B	30.0599							+ +	1B	208.49				+ +	1B	19.5443	+ +	1B	194.03
1B	IAAV1869	30.0599	1B	30.0599							+ +	1B	208.49				+ +	1B	19.5443	+ +	1B	194.03
1B	Ra_c18323_183	30.0599	1B	30.0599							+ +	1B	212.19				+ +	1B	19.5443	+ +	1B	197.22
1B	wsnp_be443797B_Ta_2_1	30.0599	1B	30.0599	+ +	1B	38.1516				+ +	1B	212.19				+ +	1B	19.5443	+ +	1B	197.22
1B	RAC875_c5227_1385	30.0599	1B	30.0599							+ +	1B	212.19				+ +	1B	19.5443	+ +	1B	197.22
1B	CAP7_rep_c10850_139	30.0599	1B	30.0599							+ +	1B	210.15				+ +	1B	16.485	+ +	1B	173.72
1B	wsnp_Ex_rep_c68573_67416138	30.0599	1B	30.0599	+ +	1B	40.9349				+ +	1B	208.49				+ +	1B	19.5443	+ +	1B	186.81
1B	Tdurum_contig47456_182	30.0599	1B	30.0599							+ +	1B	208.49				+ +	1B	19.5443	+ +	1B	186.81
1B	Kukri_rep_c70738_896	30.0599	1B	30.0599							+ +	1B	208.49				+ +	1B	19.5443	+ +	1B	186.81
1B	RAC875_c2331_2570	30.0599	1B	30.0599							+ +	1B	212.19				+ +	1B	19.5443	+ +	1B	197.22
1B	CAP7_rep_c7114_55	30.0599	1B	30.0599							+ +	1B	210.15				+ +	1B	19.6604	+ +	1B	198.41
1B	Tdurum_contig53888_107	30.0599	1B	30.0599							+ +	1B	208.49				+ +	1B	19.5443	+ +	1B	186.81
1B	Tdurum_contig42856_1271	30.0599	1B	30.0599							+ +	1B	212.19				+ +	1B	19.5443	+ +	1B	197.22
1B	Kukri_c10593_1064	30.0599	1B	30.0599							+ +	1B	208.49				+ +	1B	19.5443	+ +	1B	194.03
1B	BS00009731_51	30.0599	1B	30.0599							+ +	1B	208.49				+ +	1B	19.5443	+ +	1B	186.81
1B	BobWhite_c7577_69	30.0599	1B	30.0599							+ +	1B	210.15				+ +	1B	19.5443	+ +	1B	196.57
1B	Tdurum_contig46780_203	30.0599	1B	30.0599							+ +	1B	212.19				+ +	1B	19.6604	+ +	1B	197.22
1B	RAC875_rep_c108085_570	30.0599	1B	30.0599							+ +	1B	208.49				+ +	1B	19.6604	+ +	1B	198.41
1B	Kukri_c2297_181	30.0599	1B	30.0599							+ +	1B	210.15				+ +	1B	16.485	+ +	1B	173.72
1B	GENE-1214_159	30.0599	1B	30.0599							+ +	1B	210.15				+ +	1B	16.485	+ +	1B	173.72
1B	Excalibur_c3140_697	30.0599	1B	30.0599							+ +	1B	210.15				+ +	1B	16.485	+ +	1B	173.72
1B	CAP7_c302_518	30.0599	1B	30.0599							+ +	1B	212.19				+ +	1B	19.5443	+ +	1B	197.22
1B	BS00052075_51	30.0599	1B	30.0599							+ +	1B	212.19				+ +	1B	19.5443	+ +	1B	197.22
1B	Excalibur_c39191_82	31.1296	1B	31.1296							+ +	1B	212.96				+ +	1B	19.5443	+ +	1B	186.81
1B	BS00062740_51	31.1296	1B	31.1296							+ +	1B	212.96				+ +	1B	19.5443	+ +	1B	186.81
1B	BobWhite_c1318_691	31.1296	1B	31.1296							+ +	1B	214.26				+ +	1B	19.5443	+ +	1B	197.88
1B	D_contig17842_656	31.1296	1B	31.1296							+ +	1B	215.54				+ +	1B	19.5443	+ +	1B	198.29
1B	Excalibur_c4047_1130	31.1296	1B	31.1296							+ +	1B	215.54				+ +	1B	19.5443	+ +	1B	198.29
1B	RAC875_c42551_141	31.1296	1B	31.1296							+ +	1B	215.54				+ +	1B	19.5443	+ +	1B	198.29
1B	Kukri_rep_c108436_534	31.1296	1B	31.1296							+ +	1B	212.96				+ +	1B	19.5443	+ +	1B	186.81
1B	IAAV6825	31.701	1B	31.701							+ +	1B	218.35				+ +	1B	19.5443	+ +	1B	201.44
1B	Tdurum_contig32033_334	31.701	1B	31.701							+ +	1B	218.35				+ +	1B	19.5443	+ +	1B	201.44
1B	GENE-3085_533	31.701	1B	31.701							+ +	1B	218.35				+ +	1B	19.5443	+ +	1B	197.88
1B	BS00038928_51	31.701	1B	31.701							+ +	1B	218.35				+ +	1B	19.5443	+ +	1B	197.88
1B	Tdurum_contig32033_125	31.701	1B	31.701							+ +	1B	218.35				+ +	1B	19.5443	+ +	1B	197.88
1B	BS00075663_51	31.701	1B	31.701							+ +	1B	218.35				+ +	1B	19.5443	+ +	1B	201.44
1B	tplb0058h11_348	31.701	1B	31.701							+ +	1B	218.35				+ +	1B	19.5443	+ +	1B	201.44
1B	BS00060270_51	31.701	1B	31.701							+ +	1B	216.28				+ +	1B	20.3335	+ +	1B	199.82
1B	BobWhite_c11235_370	31.701	1B	31.701							+ +	1B	218.35				+ +	1B	19.5443	+ +	1B	201.44
1B	BobWhite_c11460_291	31.701	1B	31.701							+ +	1B	216.28				+ +	1B	19.5443	+ +	1B	199.82
1B	Excalibur_c1841_368	31.701	1B	31.701							+ +	1B	218.35				+ +	1B	19.5443	+ +	1B	197.88
1B	Tdurum_contig28899_127	31.701	1B	31.701							+ +	1B	215.54				+ +	1B	20.3335	+ +	1B	199.58
1B	BS00022581_51	31.701	1B	31.701							+ +	1B	216.28				+ +	1B	20.3335	+ +	1B	199.82
1B	BS00110148_51	31.701	1B	31.701							+ +	1B	216.28				+ +	1B	21.2945	+ +	1B	200.78
1B	BS00038929_51	31.701	1B	31.701							+ +	1B	218.35				+ +	1B	19.5443	+ +	1B	201.44
1B	RAC875_c32894_1116	31.701	1B	31.701							+ +	1B	218.35				+ +	1B	19.5443	+ +	1B	201.44
1B	RAC875_c32894_1038	31.701	1B	31.701							+ +	1B	218.35				+ +	1B	19.5443	+ +	1B	201.44
1B	Tdurum_contig25434_218	31.701	1B	31.701							+ +	1B	218.35				+ +	1B	19.5443	+ +	1B	197.88
1B	RAC875_c24337_1280	31.701	1B	31.701							+ +	1B	218.35				+ +	1B	19.5443	+ +	1B	197.88
1B	GENE-4605_536	31.701	1B	31.701							+ +	1B	216.28				+ +	1B	21.2945	+ +	1B	200.78
1B	Tdurum_contig57731_412	31.701	1B	31.701							+ +	1B	218.35				+ +	1B	19.5443	+ +	1B	197.88
1B	GENE-3334_199	31.701	1B	31.701							+ +	1B	216.28				+ +	1B	20.3335	+ +	1B	199.82
1B	Tdurum_contig8081_2331	31.701	1B	31.701							+ +	1B	216.28				+ +	1B	20.3335	+ +	1B	199.82
1B	Tdurum_contig29676_141	31.701	1B	31.701							+ +	1B	218.35				+ +	1B	19.5443	+ +	1B	201.44
1B	Tdurum_contig29228_114	31.701	1B	31.701							+ +	1B	218.35				+ +	1B	19.5443	+ +	1B	201.44
1B	RFL_Contig981_1985	31.701	1B	31.701							+ +	1B	216.28				+ +	1B	21.2945	+ +	1B	200.78
1B	RAC875_c38384_450	31.701	1B	31.701							+ +	1B	215.54				+ +	1B	19.5443	+ +	1B	198.29
1B	Kukri_c12151_769	31.701	1B	31.701							+ +	1B	218.35				+ +	1B	19.5443	+ +	1B	201.44
1B	BS00071083_51	31.701	1B	31.701							+ +	1B	218.35				+ +	1B	19.5443	+ +	1B	201.44
1B	IACX5814	31.701	1B	31.701							+ +	1B	218.35				+ +	1B	19.5443	+ +	1B	201.44
1B	Tdurum_contig57731_162	31.701	1B	31.701							+ +	1B	218.35				+ +	1B	19.5443	+ +	1B	201.44
1B	TA005233-0508	31.701	1B	31.701							+ +	1B	215.54				+ +	1B	20.3335	+ +	1B	199.08
1B	RAC875_rep_c71685_445	31.701	1B	31.701							+ +	1B	218.35				+ +	1B	19.5443	+ +	1B	201.44
1B	RAC875_c5796_424	31.701	1B	31.701							+ +	1B	218.35				+ +	1B	19.5443	+ +	1B	201.44
1B	Kukri_c20927_339	31.701	1B	31.701							+ +	1B	216.28				+ +	1B	20.3335	+ +	1B	199.82
1B	Excalibur_c59016_839	31.701	1B	31.701							+ +	1B	218.35				+ +	1B	19.5443	+ +	1B	201.44
1B	Excalibur_c57972_116	31.701	1B	31.701							+ +	1B	216.28				+ +	1B	20.4264	+ +	1B	199.91
1B	BS00070139_51	31.701	1B	31.701							+ +	1B	218.35				+ +	1B	19.5443	+ +	1B	201.44
1B	RAC875_c6905_776	31.701	1B	31.701							+ +	1B	218.35				+ +	1B	19.5443	+ +	1B	201.44
1B	Kukri_c2871_258	31.701	1B	31.701							+ +	1B	218.35							+ +	1B	201.44
1B	GENE-0283_96	31.701	1B	31.701							+ +	1B	216.28				+ +	1B	20.3335	+ +	1B	199.82
1B	GENE-0235_131	31.701	1B	31.701							+ +	1B	216.28				+ +	1B	20.3335	+ +	1B	199.82
1B	BS00093841_51	31.701	1B	31.701							+ +	1B	218.35				+ +	1B	19.5443	+ +	1B	202.95
1B	BS00076696_51	31.701	1B	31.701							+ +	1B	218.35				+ +	1B	19.5443	+ +	1B	201.44
1B	BS00071555_51	31.701	1B	31.701							+ +	1B	216.28				+ +	1B	20.3335	+ +	1B	199.82
1B	wsnp_BE591501B_Ta_2_1	31.701	1B	31.701	+ +	1B	38.825				+ +	1B	215.54				+ +	1B	21.2945	+ +	1B	201.44
1B	Tdurum_contig57731_225	31.701	1B	31.701							+ +	1B	218.35				+ +	1B	19.5443	+ +	1B	197.88
1B	Tdurum_contig25434_209	31.701	1B	31.701							+ +	1B	218.35				+ +	1B	19.5443	+ +	1B	197.88
1B	BS00022089_51	32.2358	1B	32.2358							+ +	1B	220.59				+ +	1B	21.2945	+ +	1B	203.66
1B	JD_c6360_288	32.2358	1B	32.2358							+ +	1B	219.33				+ +	1B	20.575	+ +	1B	200.06
1B	BS00033681_51	32.2358	1B	32.2358							+ +	1B	220.59				+ +	1B	21.2945	+ +	1B	205.17
1B	Ku_c10106_313	32.2358	1B	32.2358							+ +	1B	224.75				+ +	1B	20.575	+ +	1B	200.06
1B	wsnp_Ex_c8865_14815305	32.2358	1B	32.2358	+ +	1B	45.3792				+ +	1B	224.75				+ +	1B	20.575	+ +	1B	200.06
1B	BS00078228_51	32.2358	1B	32.2358							+ +	1B	220.59				+ +	1B	21.2945	+ +	1B	203.66
1B	Kukri_rep_c73393_848	32.2358	1B	32.2358							+ +	1B	224.75				+ +	1B	20.575	+ +	1B	200.06
1B	GENE-0549_18	32.2358	1B	32.2358							+ +	1B	224.75				+ +	1B	20.575	+ +	1B	200.06
1B	Ra_c71973_691	32.2358	1B	32.2358							+ +	1B	224.76				+ +	1B	24.7113	+ +	1B	212.02
1B	RAC875_c30569_210	32.2358	1B	32.2358							+ +	1B	224.76				+ +	1B	23.3975	+ +	1B	207.86
1B	Tdurum_contig70304_781	32.2358	1B	32.2358							+ +	1B	224.75				+ +	1B	23.8153	+ +	1B	208.53
1B	wsnp_Ra_c2027_3943938	32.2358	1B	32.2358	+ +	1B	47.8611	+ +	1B	65.1	+ +	1B	224.75				+ +	1B	24.7113	+ +	1B	212.02
1B	wsnp_JD_c4485_5618761	32.2358	1B	32.2358	+ +	1B	46.245	+ +	1B	65.1	+ +	1B	224.75				+ +	1B	23.8153	+ +	1B	208.53
1B	CAP11_rep_c5039_201	32.2358	1B	32.2358							+ +	1B	223.77				+ +	1B	24.7113	+ +	1B	212.02
1B	IAAV5704	32.2358	1B	32.2358							+ +	1B	224.75				+ +	1B	24.7113	+ +	1B	212.02
1B	wsnp_Ex_c34966_43196962	32.2358	1B	32.2358	+ +	1B	46.8927	+ +	1B	65.1	+ +	1B	224.75				+ +	1B	24.637	+ +	1B	211.95
1B	wsnp_CAP7_c940_480745	32.2358	1B	32.2358	+ +	1B	46.8927	+ +	1B	65.1	+ +	1B	224.75				+ +	1B	24.7113	+ +	1B	212.02
1B	RAC875_c865_1936	32.2358	1B	32.2358							+ +	1B	224.75				+ +	1B	24.7113	+ +	1B	212.02
1B	wsnp_Ra_c8484_14372772	32.2358	1B	32.2358	+ +	1B	46.245	+ +	1B	65.1	+ +	1B	224.75				+ +	1B	23.5043	+ +	1B	249.62
1B	tplb0023b14_704	32.2358	1B	32.2358							+ +	1B	224.75				+ +	1B	23.5043	+ +	1B	249.62
1B	wsnp_Ku_c4951_8856170	32.2358	1B	32.2358	+ +	1B	46.245	+ +	1B	65.1	+ +	1B	224.75				+ +	1B	23.8153	+ +	1B	208.53
1B	wsnp_Ex_c3681_6715277	32.2358	1B	32.2358	+ +	1B	47.8611	+ +	1B	65.1	+ +	1B	224.75				+ +	1B	24.7113	+ +	1B	212.02
1B	wsnp_Ex_c17452_26163465	32.2358	1B	32.2358	+ +	1B	46.245	+ +	1B	64.3	+ +	1B	224.75				+ +	1B	23.5043	+ +	1B	249.62
1B	RAC875_s105188_92	32.2358	1B	32.2358							+ +	1B	224.75				+ +	1B	24.7113	+ +	1B	212.02
1B	Ra_c34433_417	32.2358	1B	32.2358							+ +	1B	224.75				+ +	1B	24.8738	+ +	1B	212.19
1B	Kukri_c51474_334	32.2358	1B	32.2358							+ +	1B	224.75				+ +	1B	24.7113	+ +	1B	212.02
1B	wsnp_Ra_c8484_14372815	32.2358	1B	32.2358	+ +	1B	46.245	+ +	1B	65.1	+ +	1B	223.77				+ +	1B	23.5043	+ +	1B	207.97
1B	wsnp_Ex_c2025_3799847	32.2358	1B	32.2358	+ +	1B	48.2202	+ +	1B	65.1	+ +	1B	224.75				+ +	1B	24.7113	+ +	1B	212.02
1B	RFL_Contig5706_1294	32.2358	1B	32.2358							+ +	1B	224.75				+ +	1B	23.8153	+ +	1B	208.53
1B	IAAV5744	32.2358	1B	32.2358							+ +	1B	223.77				+ +	1B	23.2861	+ +	1B	207.75
1B	Ra_c3083_982	32.2358	1B	32.2358							+ +	1B	224.75				+ +	1B	24.7113	+ +	1B	212.02
1B	RAC875_rep_c74070_518	32.2358	1B	32.2358							+ +	1B	223.77				+ +	1B	24.7113	+ +	1B	212.02
1B	wsnp_Ex_rep_c69986_68942866	32.2358	1B	32.2358	+ +	1B	48.2202	+ +	1B	65.1	+ +	1B	223.77				+ +	1B	24.7113	+ +	1B	207.75
1B	wsnp_Ex_c3681_6716255	32.2358	1B	32.2358	+ +	1B	47.8611	+ +	1B	65.1	+ +	1B	224.75				+ +	1B	24.7113	+ +	1B	212.02
1B	wsnp_Ex_c852_1657319	32.2358	1B	32.2358	+ +	1B	48.2202	+ +	1B	65.1	+ +	1B	223.77				+ +	1B	23.2861	+ +	1B	207.75
1B	CAP12_c1981_78	32.2358	1B	32.2358							+ +	1B	224.75				+ +	1B	24.7113	+ +	1B	212.02
1B	wsnp_Ex_rep_c67036_65492436	32.2358	1B	32.2358	+ +	1B	46.245	+ +	1B	64.3	+ +	1B	224.75				+ +	1B	23.5043	+ +	1B	249.62
1B	wsnp_Ra_c2027_3945764	32.2358	1B	32.2358	+ +	1B	47.8611	+ +	1B	65.1	+ +	1B	224.75				+ +	1B	24.7113	+ +	1B	212.02
1B	wsnp_Ra_c2027_3945713	32.2358	1B	32.2358	+ +	1B	47.8611	+ +	1B	65.1	+ +	1B	224.75				+ +	1B	24.7113	+ +	1B	212.02
[truncated: 8,341 more rows]
