# Supplementary material for: Mapping of Major Fusarium Head Blight Resistance from Canadian Wheat cv. AAC Tenacious
Source: Int J Mol Sci. 2020 Jun 24;21(12):4497. doi: 10.3390/ijms21124497 (PMC7350018; doi:10.3390/ijms21124497)
Supplement: Supplementary file 1 [file ijms-21-04497-s001.zip › Supplementary Table S6.xlsx]

## Sheet: Table S6
Table S6 Details of quantitative trait loci (QTL) identified for Fusarium head blight response traits disease incidence (DI), severity (DS), visual rating index (VRI = DI x DS), deoxynivalenol content (DON), and days to anthesis (DTA) and plant height (PHT) on different wheat chromosomes in AAC Innova x AAC Tenacious doubled haploid population in different environments.
Trait	Chr. (arm)	QTL Namea	QTL Positionb	QTL Interval	LOD	Additive effect	R2	QTL Positionb	QTL Interval	LOD	Additive effect	R2	QTL Positionb	QTL Interval	LOD	Additive effect	R2	QTL Positionb	QTL Interval	LOD	Additive effect	R2	QTL Positionb	QTL Interval	LOD	Additive effect	R2	Closest marker				Favourable allele donor parent for respective trait
																												Marker name	Linkage map position	Physical position (IWGSC RefSeq v2.0)c Start End
			Mrd 2015					Mrd 2016					Mrd 2017										Pooled Mrd
DI	2B	QFhi.lrdc-2B	--	--	--	--	--	66.3	64.1 - 72.2	3.03	0.57	5	75.6	72.4 - 76.3	4.52	0.63	6	--	--	--	--	--	68.8	64.2 - 71.8	3.23	0.45	4.4	BS00012078_51	66.7315	265366661	265366634	T
	2DS	QFhi.lrdc-2D*	41.2	37.9 - 42.2	7.3	0.69	13	41.2	37.7 - 42.2	11.91	1.2	20	41.8	40.3 - 63.6	13.02	1.14	19	--	--	--	--	--	40.9	40.2 - 63.7	15.45	1.04	25	Ppd-D1	40.7637	36205433	36204772	T
	4A	QFhi.lrdc-4A	--	--	--	--	--	120.1	114.7 - 121.5	6.57	-0.87	10	117.9	114.7 - 121.3	7.33	-0.82	10	--	--	--	--	--	118	114.8 - 121.6	8	-0.71	11.9	BobWhite_c10610_1096	117.819	688409042	688408942	I
	4B	QFhi.lrdc-4B	--	--	--	--	--	--	--	--	--	--	49.6	46.4 - 52.3	5.92	0.74	8	--	--	--	--	--	--	--	--	--	--	--	--	--	--	--
	4D	QFhi.lrdc-4D	--	--	--	--	--	146	144.9 - 146.0	2.69	-0.53	4	146	124.4 - 146.0	3.31	-0.51	4	--	--	--	--	--	146	145.1 - 146.0	2.8	-0.41	4	BobWhite_c28101_376	145.982	515801764	515801671	I
	5D	QFhi.lrdc-5D	--	--	--	--	--	--	--	--	--	--	0.2	0.0 - 0.7	3	0.51	4	--	--	--	--	--	0.1	0.0 - 0.6	2.58	0.36	3.9	RAC875_c92929_92	0	279491136	279491036	T
	7A	QFhi.lrdc-7A	--	--	--	--	--	--	--	--	--	--	--	--	--	--	--	--	--	--	--	--	206.4	205.9 - 206.8	2.58	0.37	2.1	IACX2471	205.992	673715328	673715447	T
	7B	QFhi.lrdc-7B	30.7	27.4 - 33.8	2.66	-0.42	5	--	--	--	--	--	--	--	--	--	--	--	--	--	--	--	--	--	--	--	--	--	--	--	--	--
DS	2A	QFhs.lrdc-2A	--	--	--	--	--	148.1	147.7 - 148.3	2.51	0.45	4	--	--	--	--	--	--	--	--	--	--	--	--	--	--	--	--	--	--	--	--
	2B	QFhs.lrdc-2B*	--	--	--	--	--	--	--	--	--	--	76.1	74.1 - 83.4	2.88	0.39	3	--	--	--	--	--	--	--	--	--	--	--	--	--	--	--
	2DS	QFhs.lrdc-2D.1*	41.2	37.7 - 42.0	5.94	0.66	10	40.1	30.9 - 40.8	7.81	0.87	12	42	40.3 - 63.6	14.4	1	23	--	--	--	--	--	40.9	40.2 - 63.4	12.73	0.81	19	Ppd-D1	40.7637	36205433	36204772	T
	2DL	QFhs.lrdc-2D.2*	127.3	126.7 - 128.5	4	0.66		115.4	115.4 - 115.4	2.2	0.43		--	--	--	--	--	--	--	--	--	--	115.6	105.2 - 126.4	5.4	0.5	15.2	BobWhite_c17782_194	115.376	555098707	555098805	T
	3B	QFhs.lrdc-3B	--	--	--	--	--	--	--	--	--	--	104.9	103.4 - 105.8	5.6	0.57	7	--	--	--	--	--	--	--	--	--	--	--	--	--	--	--
	4A	QFhs.lrdc-4A	121.8	121.1 - 122.0	2.54	-0.37	4	117.9	115.4 - 121.1	3.4	-0.54	5	117.9	114.7 - 121.3	6.22	-0.62	8	--	--	--	--	--	118	114.8 - 121.3	5.38	-0.48	10.1	BobWhite_c10610_1096	117.819	688409042	688408942	I
	4B	QFhs.lrdc-4B	--	--	--	--	--	--	--	--	--	--	61.1	59.8 - 63.2	3.43	0.45	4	--	--	--	--	--	--	--	--	--	--	--	--	--	--	--
	5D	QFhs.lrdc-5D	--	--	--	--	--	--	--	--	--	--	0.7	0.0 - 1.1	2.7	0.39	3	--	--	--	--	--	--	--	--	--	--	--	--	--	--	--
	6A	QFhs.lrdc-6A	52.2	48.0 - 53.6	4.28	0.54	7	--	--	--	--	--	--	--	--	--	--	--	--	--	--	--	--	--	--	--	--	--	--	--	--	--
	7BS	QFhs.lrdc-7B	--	--	--	--	--	29.8	23.9 - 35.6	5.56	-0.73	9	--	--	--	--	--	--	--	--	--	--	32.3	24.3 - 35.5	3.6	-0.4	6.3	wsnp_CAP7_c44_26549	32.1508	17091249	17091049	I
	7D	QFhs.lrdc-7D	--	--	--	--	--	--	--	--	--	--	89.4	86.3 - 92.4	2.55	-0.47	5	--	--	--	--	--	--	--	--	--	--	--	--	--	--	--
VRI	2B	QFhb.lrdc-2B*	--	--	--	--	--	--	--	--	--	--	76.1	73.4 - 83.6	3.03	4.56	4	--	--	--	--	--	--	--	--	--	--	--	--	--	--	--
	2DS	QFhb.lrdc-2D.1*	41	37.7 - 42.0	7.95	7.29	13	40.1	30.7 - 41.0	12.45	11.8	19	42	40.3 - 63.6	15.08	11.7	23	--	--	--	--	--	40.9	40.2 - 63.4	12.4	9.4	18	Ppd-D1	40.7637	36205433	36204772	T
	2DL	QFhb.lrdc-2D.2*	111.6	105.2 - 121.9	3.19	4.73		--	--	--	--	--	--	--	--	--	--	--	--	--	--	--	114.6	106.4 - 120.8	3.55	4.81	12.2	BobWhite_c17782_194	115.376	555098707	555098805	T
	3B	QFhb.lrdc-3B	--	--	--	--	--	--	--	--	--	--	104.9	103.4 - 105.8	4.66	5.96	6	--	--	--	--	--	--	--	--	--	--	--	--	--	--	--
	4A	QFhb.lrdc-4A	116.2	112.2 - 117.3	3.18	-4.41	5	117.9	114.7 - 121.3	5.21	-7.43	7	117.9	114.7 - 121.3	7.36	-7.72	10	--	--	--	--	--	118	114.7 - 121.3	7.05	-6.6	11.5	BobWhite_c10610_1096	117.819	688409042	688408942	I
	4B	QFhb.lrdc-4B	--	--	--	--	--	--	--	--	--	--	49.6	46.6 - 52.3	4.65	5.96	6	--	--	--	--	--	--	--	--	--	--	--	--	--	--	--
	4D	QFhb.lrdc-4D	--	--	--	--	--	146	145.1 - 146.0	2.74	-5.25	4	--	--	--	--	--	--	--	--	--	--	--	--	--	--	--	--	--	--	--	--
	5D	QFhb.lrdc-5D	--	--	--	--	--	--	--	--	--	--	0	0.0 - 0.7	3.12	4.68	4	--	--	--	--	--	0.2	0.0 - 0.4	2.53	3.37	3	RAC875_c92929_92	0	279491136	279491036	T
	7BS	QFhb.lrdc-7B	--	--	--	--	--	31.7	23.9 - 35.6	5.95	-8.17	9	--	--	--	--	--	--	--	--	--	--	31.6	24.1 - 35.2	3.89	-4.92	7.3	wsnp_CAP7_c44_26549	32.1508	17091249	17091049	I
DON	1A	QDon.lrdc-1A	123.4	121.2 - 125.4	2.75	2.8	4	--	--	--	--	--	--	--	--	--	--	--	--	--	--	--	--	--	--	--	--	--	--	--	--	--
	2A	QDon.lrdc-2A	--	--	--	--	--	96.5	95.4 - 97.4	3	2.7	4	86.2	85.3 - 86.4	2.63	2.79	3	--	--	--	--	--	--	--	--	--	--	--	--	--	--	--
	2DS	QDon.lrdc-2D.1*	--	--	--	--	--	37.9	31.5 - 40.6	4.75	3.68	21	42	40.6 - 63.4	6.1	4.77	10	--	--	--	--	--	40.6	37.9 - 41.9	3.89	2.95	12.3	Ppd-D1	40.7637	36205433	36204772	T
	2DL	QDon.lrdc-2D.2*	110.8	103.8 - 115.4	16.34	7.51	27	114	105.2 - 126.7	12.07	6.04		113	105.2 - 126.5	7.28	5.11		--	--	--	--	--	112.6	105.1 - 126.6	14.38	5.96	34.5	BobWhite_c17782_194	115.376	555098707	555098805	T
	3B	QDon.lrdc-3B.1*	132.3	127.9 - 132.5	3.52	3.15	5	--	--	--	--	--	--	--	--	--	--	--	--	--	--	--	132.8	132.2 - 133.2	2.68	2.14	9.3	Kukri_c13345_481	132.748	753508932	753508832	T
	3B	QDon.lrdc-3B.2	--	--	--	--	--	--	--	--	--	--	--	--	--	--	--	--	--	--	--	--	147.3	144.5 - 150.3	2.66	2.34	4	Excalibur_rep_c97324_623	151.488	771943609	771943709	T
	4B	QDon.lrdc-4B*	--	--	--	--	--	--	--	--	--	--	49.6	46.3 - 52.5	11.31	6.11	16	--	--	--	--	--	49.6	46.4 - 52.4	6.57	3.59	8	Ex_c101685_705	49.4818	31725418	31725518	T
	5A	QDon.lrdc-5A.1	--	--	--	--	--	164.8	163.7 - 173.8	4.45	3.63	7	164.8	163.7 - 168.7	2.96	2.97	4	--	--	--	--	--	164.8	156.4 - 169.0	3.07	2.33	3	IACX2540	164.616	621553818	621553699	T
	5A	QDon.lrdc-5A.2*	--	--	--	--	--	201.3	200.4 - 203.5	3.2	-3.08		201.3	201.0 - 201.8	2.57	-2.93		--	--	--	--	--	--	--	--	--	--	--	--	--	--	--
	7BS	QDon.lrdc-7B*	52.8	52.3 - 57.7	3.47	-3.36	5	--	--	--	--	--	--	--	--	--	--	--	--	--	--	--	52.9	52.2 - 57.7	3.44	-2.65	5	Kukri_c19823_491	52.6875	60918162	60918262	I
			Mrd 2017					Let 2017					Let 2018					Let 2019					Pooled Mrd Let
DTA	2B	QDta.lrdc-2B	79.5	79.5 - 79.5	2.53	-0.57	3	--	--	--	--	--	66.3	63.6 - 72.2	5.25	-0.91	6	--	--	--	--	--	65.9	64.9 - 66.7	2.59	-0.63	3	BS00065276_51	66.1433	57526894	57526994	I
	2DS	QDta.lrdc-2D.1	39.1	30.7 - 41.0	19.75	-1.82	30	42	40.3 - 58.8	16.39	-3.98	27	42	40.1 - 63.6	19.19	-1.96	28	41	37.5 - 42.0	17	-2.01	30	41.9	40.2 - 63.5	22.86	-2.13	30	RAC875_c7319_195	41.8277	36481727	36481627	I
	2DS	QDta.lrdc-2D.2	--	--	--	--	--	64.4	63.6 - 71.9	3.21	1.47		--	--	--	--	--	--	--	--	--	--	--	--	--	--	--	--	--	--	--	--
	4A	QDta.lrdc-4A.1	--	--	--	--	--	89.5	88.2 - 93.5	3.82	1.53	6	--	--	--	--	--	--	--	--	--	--	--	--	--	--	--	--	--	--	--	--
	4A	QDta.lrdc-4A.2	117.9	114.7 - 121.3	5.98	0.9	8	--	--	--	--	--	121.8	117.5 - 123.9	5.89	0.98	7	119.7	115.0 - 121.3	4.25	0.92	5	120	117.4 - 123.8	6.75	1.08	7	Excalibur_c4325_1440	121.648	686650643	686650543	T
	5A	QDta.lrdc-5A	--	--	--	--	--	--	--	--	--	--	173.8	166.8 - 179.4	3.22	0.69	3	--	--	--	--	--	--	--	--	--	--	--	--	--	--	--
	5B	QDta.lrdc-5B	111.2	110.8 - 112.1	2.62	0.59	3	--	--	--	--	--	--	--	--	--	--	--	--	--	--	--	--	--	--	--	--	--	--	--	--	--
	7BS	QDta.lrdc-7B	28.4	23.9 - 35.2	4.2	0.76	6	18.8	14.8 - 27.0	2.85	1.22	4	28.4	18.3 - 31.9	5.47	0.97	7	30.5	23.7 - 35.7	6.93	1.19	7	27.3	18.1 - 31.9	6.58	1.07	8	IACX198	24.2648	10548520	10548633	T
	7D	QDta.lrdc-7D.1	--	--	--	--	--	86.3	70.5 - 101.4	3.84	1.7	7	90	71.4 - 109.3	6.18	1.2	11	89.1	67.8 - 110.9	9.87	1.67	18	79.9	77.8 - 91.5	2.78	1.24	5.8	D_GCE8AKX02ILA1U_88	79.8186	56638676	56638464	T
	7D	QDta.lrdc-7D.2	117.9	113.7 - 125.6	3.79	0.71	5	--	--	--	--	--	--	--	--	--	--	--	--	--	--	--	117.7	113.0 - 118.0	3.36	0.78	3.5	wsnp_Ex_c10430_17064001	118.58	114113970	114114170	T
			Mrd 2017					Let 2017					Let PGH 2017					Let 2018d/2019e					Pooled Mrd Let
PHT	1A	QPht.lrdc-1A	58.7	30.5 - 72.2	3.4	-1.85	3	--	--	--	--	--	--	--	--	--	--	--	--	--	--	--	--	--	--	--	--	--	--	--	--	--
	1B	QPht.lrdc-1B.1	37	33.1 - 38.5	5.88	-2.43	6	--	--	--	--	--	35	33.8 - 38.2	3.83	-3	5	--	--	--	--	--	36	33.0 - 38.5	7.08	-2.39	6	IAAV4702	34.9365	544295939	544296139	I
	1B	QPht.lrdc-1B.2	--	--	--	--	--	--	--	--	--	--	--	--	--	--	--	48.1e	47.1 - 48.9e	3.1e	-4.81e	3.0e	--	--	--	--	--	--	--	--	--	--
	1B	QPht.lrdc-1B.3	--	--	--	--	--	67.8	62.7 - 68.8	5.48	-2.09	5						68.8d	67.4 - 70.0d	4.23d	-2.19d	3.0d	--	--	--	--	--	--	--	--	--	--
	2DS	QPht.lrdc-2D.1	42.6	40.3 - 63.4	11.91	-3.52	12	42	40.3 - 63.4	14.6	-3.71	16	--	--	--	--	--	42.0de	40.3 - 63.4de	10.4d/7.9e	-3.7d/-3.9e	10.0d/11.0e	41.9	40.2 - 63.5	11.07	-3.19	10	RAC875_c7319_195	41.8277	36481727	36481627	I
	2DS	QPht.lrdc-2D.2	--	--	--	--	--	--	--	--	--	--	86.9	84.5 - 91.5	2.77	-2.75	4	--	--	--	--	--	--	--	--	--	--	--	--	--	--	--
	3A	QPht.lrdc-3A	--	--	--	--	--	--	--	--	--	--	88.5	87.1 - 89.4	6.25	3.94	8	--	--	--	--	--	--	--	--	--	--	--	--	--	--	--
	4A	QPht.lrdc-4A.1	19.1	8.1 - 28.3	3.58	2.12	4	--	--	--	--	--	--	--	--	--	--	--	--	--	--	--	22.6	17.8 - 26.8	2.63	1.52	2	BS00092244_51	26.3828	11756178	11756078	T
	4A	QPht.lrdc-4A.2	--	--	--	--	--	121.8	118.4 - 123.7	3.39	1.66	3	--	--	--	--	--	119.8d	118.1 - 121.8d	2.6d	1.7d	2.0d	--	--	--	--	--	--	--	--	--	--
	4B	QPht.lrdc-4B	49.7	46.1 - 52.6	31.85	-6.7	41	49.6	46.1 - 52.6	29.58	-5.68	38	49.6	46.1 - 52.6	21.99	-8.03	37	49.6de	46.0 - 52.6de	37.6d/24.8e	-8.1d/-7.2e	48.0d/34.0e	49.6	46.0 - 52.6	42	-7.26	53	Ex_c101685_705	49.4818	31725418	31725518	I
	5A	QPht.lrdc-5A.1	--	--	--	--	--	45.7	41.8 - 47.9	3.1	-1.76	3	--	--	--	--	--	--	--	--	--	--	--	--	--	--	--	--	--	--	--	--
	5A	QPht.lrdc-5A.2	--	--	--	--	--	97.8	92.5 - 103.2	3.69	1.71		--	--	--	--	--	104.3d	97.5 - 106.2d	5.2d	2.4d	4.0d	97.8	91.9 - 103.0	3.66	1.67	3	RAC875_c25072_389	97.7474	524944276	524944376	T
	5D	QPht.lrdc-5D	--	--	--	--	--	--	--	--	--	--	--	--	--	--	--	--	--	--	--	--	26.5	24.7 - 42.5	2.86	1.66	3	wsnp_JD_c3690_4731341	26.5906	401527745	401527907	T
	7D	QPht.lrdc-7D.1	80.1	68.1 - 101.0	5.87	2.59	6	79.9	76.6 - 86.7	3.07	1.59	3	--	--	--	--	--	80.1d/85.8e	72.5 - 90.9d/67.9 - 103.3e	3.2d/5.0e	2.1d/3.2e	1.3d/7.0e	79.9	67.9 - 95.2	5	2.02	4	D_GCE8AKX02ILA1U_88	79.8186	56638676	56638464	T
	7D	QPht.lrdc-7D.2	--	--	--	--	--	--	--	--	--	--	--	--	--	--	--	164.4e	151.0 - 174.4e	4.2e	-2.7e	7.0e	--	--	--	--	--	--	--	--	--	--
Note: QTL: quantitative trait loci; LOD: logarithm of the odds score; R2: percent of the phenotypic variance; Mrd = Morden; Let = Lethbridge; PGP = green house; 17: 2017; 18: 2018; 19: 2019; aQTL were named according to all loci identified using pooled (average of all environments) as well as individual environment phenotypic data;
²marker positions were determined by SNP probe sequence mapped to refernce genome; I = AAC Innova; T = AAC Tenacious; -- QTL not detected.
bQTL positions were determined by the highest LOD peak positions on linkage groups.
cmarker positions were determined by SNP probe sequence mapped to refernce genome; I = AAC Innova; T = AAC Tenacious.
*Loci also appeared during epistasis QTL analysis.
