# Supplementary material for: Mapping of Major Fusarium Head Blight Resistance from Canadian Wheat cv. AAC Tenacious
Source: Int J Mol Sci. 2020 Jun 24;21(12):4497. doi: 10.3390/ijms21124497 (PMC7350018; doi:10.3390/ijms21124497)
Supplement: Supplementary file 1 [file ijms-21-04497-s001.zip › Supplementary Table S7.xlsx]

## Sheet: Supplementary Table S7
Supplementary Table S7 Sumary of chromosome-wise sorted all main-effect quantitative tarit loci (QTL) identified during the present study from AAC Innova x AAC Tenacious doubled haploid (DH) population at different locations.
QTL name	Chr. (arm)	Position in first environment or pooled data (cM)	Trait/ FHB variable	Unique loci/region			Mult-trait or -response loci shared region		LOD (or range LOD)	Additive effect (or range additive effect)	R2 (or range R2)	Environment(s)	Reduced FHB allele donor parent	Reduced DTA allele donor parent	Reduced PHT allele donor parent
				FHB response specific	DTA specific	PHT specific	Pleiotropic region	FHB response specific region			(major loci colored)	(stable loci colored)
QPht.lrdc-1A	1A	58.7	PHT			+			3.4	-1.85	3	Mrd15			AAC Innova
QDon.lrdc-1A	1A	123.4	DON	+					2.75	2.8	4	Mrd15	AAC Tenacious
QPht.lrdc-1B.1	1B	36	PHT			+			3.83 to 7.08	-2.39 to -3	5 to 6	Mrd17, LetPGH17, Pooled data			AAC Innova
QPht.lrdc-1B.2	1B	48.1	PHT			+			3.1	-4.81	3	Let19			AAC Innova
QPht.lrdc-1B.3	1B	67.8	PHT			+			4.23 to 5.48	-2.09 to -2.19	3 to 5	Mrd16, Let18			AAC Innova
QDon.lrdc-2A	2A	96.5	DON	+					2.63 to 3	2.7 to 2.79	3 to 4	Mrd16, Mrd17	AAC Tenacious
QFhs.lrdc-2A	2A	148.1	DS	+					2.51	0.45	4	Mrd16	AAC Tenacious
QFhi.lrdc-2B	2B	68.8	DI				+ +		3.03 to 4.52	0.45 to 0.63	4.4 to 6	Mrd16, Mrd17, Pooled data	AAC Tenacious
QFhs.lrdc-2B*	2B	76.1	DS				+ +		2.88	0.39	3	Mrd17
QFhb.lrdc-2B*	2B	76.1	VRI				+ +		3.03	4.56	4	Mrd17
QDta.lrdc-2B	2B	65.9	DTA				+ +		2.53 to 5.25	-0.57 to -0.91	3 to 6	Mrd17, Let18, Pooled data		AAC Innova
QFhi.lrdc-2D*	2DS	40.9	DI				+ +		7.3 to 15.45	0.69 to 1.2	13 to 25	Mrd15, Mrd16, Mrd17, Pooled data	AAC Tenacious
QFhs.lrdc-2D.1*	2DS	40.9	DS				+ +		5.7 to 14.4	0.66 to -2.31	10 to 23	Mrd15, Mrd16, Mrd17,Pooled data
QFhb.lrdc-2D.1*	2DS	40.9	VRI				+ +		7.95 to 15.08	7.29 to 11.8	13 to 23	Mrd15, Mrd16, Mrd17, Pooled data
QDon.lrdc-2D.1*	2DS	40.6	DON				+ +		3.89 to 6.1	2.95 to 4.77	10 to 21	Mrd16, Mrd17, Pooled data
QDta.lrdc-2D.1	2DS	41.9	DTA				+ +		16.39 to 22.86	-1.96 to -3.98	27 to 30	Mrd17, Let17, Let18, Let19, Pooled data		AAC Innova
QPht.lrdc-2D.1	2DS	41.9	PHT				+ +		7.9 to 14.6	-3.19 to -3.9	10 to 16	Mrd17, Let17, Let18, Let19, Pooled data			AAC Innova
QDta.lrdc-2D.2	2DS	64.4	DTA		+				3.21	1.47	3	Let17		AAC Tenacious
QPht.lrdc-2D.2	2DS	86.9	PHT			+			2.77	-2.75	4	LetPGH17		AAC Innova	AAC Innova
QFhs.lrdc-2D.2*	2DL	115.6	DS					+ +	2.2 to 5.4	0.43 to 1.64	15.2	Mrd15, Mrd16, Pooled data	AAC Tenacious
QFhb.lrdc-2D.2*	2DL	114.6	VRI					+ +	3.19 to 3.55	4.73 to 4.81	12.2	Mrd15, Pooled data
QDon.lrdc-2D.2*	2DL	112.6	DON					+ +	7.28 to 16.34	5.11 to 7.51	27 to 34.5	Mrd15, Mrd16, Mrd17, Pooled data
QPht.lrdc-3A	3A	88.5	PHT			+			6.25	3.94	8	LetPGH17			AAC Tenacious
QFhs.lrdc-3B	3B	104.9	DS					+ +	5.6	0.57	7	Mrd17	AAC Tenacious
QFhb.lrdc-3B	3B	104.9	VRI					+ +	4.66	5.96	6	Mrd17
QDon.lrdc-3B.1*	3B	132.8	DON	+					2.68 to 3.52	2.14 to 3.15	5 to 9.3	Mrd15, Pooled data	AAC Tenacious
QDon.lrdc-3B.2	3B	147.3	DON	+					2.66	2.34	4	Pooled data only	AAC Tenacious
QPht.lrdc-4A.1	4A	22.6	PHT			+			2.63 to 3.58	1.52 to 2.12	2 to 4	Mrd17, Pooled data			AAC Tenacious
QDta.lrdc-4A.1	4A	89.5	DTA		+				3.82	1.53	6	Let17		AAC Tenacious
QFhi.lrdc-4A	4A	118	DI				+ +		6.57 to 8	-0.71 to -0.87	10 to 11.9	Mrd16, Mrd17, Pooled data	AAC Innova
QFhs.lrdc-4A	4A	118	DS				+ +		2.54 to 6.22	-0.37 to -0.62	4 to 10.1	Mrd15, Mrd16, Mrd17, Pooled data
QFhb.lrdc-4A	4A	118	VRI				+ +		3.18 to 7.36	-4.41 to -7.72	5 to 11.5	Mrd15, Mrd16, Mrd17, Pooled data
QDta.lrdc-4A.2	4A	120	DTA				+ +		4.25 to 6.75	0.9 to 1.08	5 to 8	Mrd17, Let18, Let19, Pooled data		AAC Tenacious
QPht.lrdc-4A.2	4A	121.8	PHT				+ +		2.6 to 3.39	1.66 to 1.7	2 to 3	Let17, Let18			AAC Tenacious
QFhi.lrdc-4B	4B	49.6	DI				+ +		5.92	0.74	8	Mrd17	AAC Tenacious
QFhb.lrdc-4B	4B	49.6	VRI				+ +		4.65	5.96	6	Mrd17
QDon.lrdc-4B*	4B	49.6	DON				+ +		6.57 to 11.31	3.59 to 6.11	8 to 16	Mrd17, Pooled data
QPht.lrdc-4B	4B	49.6	PHT				+ +		21.99 to 42	-5.68 to -8.1	34 to 53	Mrd17, Let17, LetPGH17, Let18, Let19, Pooled data			AAC Innova
QFhs.lrdc-4B	4B	61.1	DS	+					3.43	0.45	4	Mrd17	AAC Tenacious
QFhi.lrdc-4D	4D	146	DI					+ +	2.69 to 3.31	-0.41 to -0.53	4	Mrd16, Mrd17, Pooled data	AAC Innova
QFhb.lrdc-4D	4D	146	VRI					+ +	2.74	-5.25	4	Mrd16
QPht.lrdc-5A.1	5A	45.7	PHT			+			3.1	-1.76	3	Let17			AAC Innova
QPht.lrdc-5A.2	5A	97.8	PHT			+			3.66 to 5.2	1.67 to 2.4	3 to 4	Let17, Let18 , Pooled data			AAC Tenacious
QDon.lrdc-5A.1	5A	164.8	DON				+ +		2.96 to 4.45	2.33 to 3.63	3 to 7	Mrd16, Mrd17, Pooled data	AAC Tenacious
QDta.lrdc-5A	5A	173.8	DTA				+ +		3.22	0.69	3	Let18		AAC Tenacious
QDon.lrdc-5A.2*	5A	201.3	DON	+					2.57 to 3.2	-2.93 to -3.08	7	Mrd16, Mrd17	AAC Innova
QDta.lrdc-5B	5B	111.2	DTA		+				2.62	0.59	3	Mrd17		AAC Tenacious
QFhi.lrdc-5D	5D	0.1	DI					+ +	2.58 to 3	0.36 to 0.51	3.9 to 4	Mrd17, Pooled data	AAC Tenacious
QFhs.lrdc-5D	5D	0.7	DS					+ +	2.7	0.39	3	Mrd17
QFhb.lrdc-5D	5D	0.2	VRI					+ +	2.53 to 3.12	3.37 to 4.68	3 to 4	Mrd17, Pooled data
QPht.lrdc-5D	5D	26.5	PHT			+			2.86	1.66	3	Pooled data only			AAC Tenacious
QFhs.lrdc-6A	6A	52.2	DS	+					4.28	0.54	7	Mrd15	AAC Tenacious
QFhi.lrdc-7A	7A	206.4	DI	+					2.58	0.37	2.1	Pooled data only	AAC Tenacious
QFhi.lrdc-7B	7BS	30.7	DI				+ +		2.66	-0.42	5	Mrd15	AAC Innova
QFhs.lrdc-7B	7BS	32.3	DS				+ +		3.6 to 5.56	-0.4 to -0.73	6.3 to 9	Mrd16, Pooled data
QFhb.lrdc-7B	7BS	31.6	VRI				+ +		3.89 to 5.95	-4.92 to -8.17	7.3 to 9	Mrd16, Pooled data
QDta.lrdc-7B	7BS	27.3	DTA				+ +		2.85 to 6.93	0.76 to 1.22	7 to 8	Mrd17, Let17, Let18, Let19, Pooled data		AAC Tenacious
QDon.lrdc-7B*	7BS	52.9	DON	+					3.44 to 3.47	-2.65 to -3.36	5	Mrd15, Pooled data	AAC Innova
QFhs.lrdc-7D	7D	89.4	DS				+ +		2.55	-0.47 to -0.47	5	Mrd17	AAC Innova
QDta.lrdc-7D.1	7D	79.9	DTA				+ +		2.78 to 9.87	1.2 to 1.7	5.8 to 18	Let17, Let18, Let19, Pooled data		AAC Tenacious
QPht.lrdc-7D.1	7D	79.9	PHT				+ +		3.07 to 5.87	1.59 to 3.2	1.3 to 7	Mrd17, Let17, Let18, Let19, Pooled data			AAC Tenacious
QDta.lrdc-7D.2	7D	117.7	DTA		+				3.36 to 3.79	0.71 to 0.78	3.5 to 5	Mrd17, Pooled data		AAC Tenacious
QPht.lrdc-7D.2	7D	164.4	PHT			+			4.2	-2.7	7	Let19			AAC Innova
Note: QTL: quantitative trait loci; LOD: logarithm of the odds score; R2: percent of the phenotypic variance; Mrd = Morden; Let = Lethbridge; PGP = green house; 17: 2017; 18: 2018; 19: 2019; ¹QTLs named according to all loci identified using phenotypic data of all environments;
+ unique QTL present; ++ shared QTL region; FHB: Fusarium head blight; DI: disease incidence; DS: disease severity; VRI: visual rating index; DON: deoxynivalenol content; DTA: days to anthesis; PHT: plant height.
²marker positions were determined by SNP probe sequence mapped to refernce genome; -- QTL not detected.
*Loci also appeared during epistasis QTL analysis.
